# Supplementary material for: Activity and Metabolic Versatility of Complete Ammonia Oxidizers in Full-Scale Wastewater Treatment Systems
Source: mBio. 2020 Mar 17;11(2):e03175-19. doi: 10.1128/mBio.03175-19 (PMC7078480; doi:10.1128/mBio.03175-19)
Supplement: TABLE S3 [file mBio.03175-19-st003.xlsx]

## Sheet: Table 3a
Table S3a Summary of functional genes of the four newly acquired comammox Nitrospira analyzed in this study. Only nitrogen and PHA metabolism related genes in LK265 and WS238 were listed because of their low completeness and relativehigh contamination. Code in this table represents the corresponding enzyme in Figure 2.
Code	Gene product	NCBI locus
		Ca. Nitrospira sp. LK70	Ca. Nitrospira sp. WS110	Ca. Nitrospira sp. LK265	Ca. Nitrospira sp. WS238
Nitrogen metabolism
1	ammonia monooxygenase subunit A (AmoA)	CV088_22820	CV089_11700	CV081_11090	CV090_11005
	ammonia monooxygenase subunit B (AmoB)	CV088_22825	CV089_11705	CV081_11095	CV090_11000
	ammonia monooxygenase subunit C (AmoC)	CV088_21065, CV088_06440, CV088_21070	CV089_24705, CV089_10705, CV089_21785	CV081_11955	CV090_05915, CV090_11010, CV090_12960
	ammonia monooxygenase subunit D1 (AmoD1)	CV088_21575
	ammonia monooxygenase subunit D2 (AmoD2)	CV088_21580
	ammonia monooxygenase subunit E (AmoE)	CV088_21570	CV089_21790	CV081_11950	CV090_05920, CV090_11015
2	hydroxylamine oxidoreductase subunit A (HaoA)	CV088_20030	CV089_25210	CV081_07580	CV090_16865, CV090_04760
	hydroxylamine oxidoreductase subunit B (HaoB)	CV088_20025		CV081_07575	CV090_04755
	cytochrome C554 (CycA)	CV088_20020		CV081_07570	CV090_04750
	cytochrome Cm552 (CycB)	CV088_20015			CV090_04745
3	nitrite oxidoreductase, alpha subunit (NxrA)	CV088_12855, CV088_16910	CV089_17740, CV089_21965	CV081_08370	CV090_03340, CV090_04680, CV090_11325, CV090_15860, CV090_15900
	nitrite oxidoreductase, beta subunit (NxrB)		CV089_25215, CV089_25220, CV089_25230	CV081_08365	CV090_03345
	nitrite oxidoreductase, gamma subunit (NxrC)	CV088_17745	CV089_19185	CV081_07560	CV090_02930
4	nitrite reductase (NO-forming) (NirK)	CV088_17970	CV089_03425, CV089_23855	CV081_02290, CV081_03270	CV090_01900, CV090_02340
5	cytoplasmic nitrate reductase, alpha subunit (NarG)	CV088_04415
	cytoplasmic nitrate reductase, beta subunit (NarH)	CV088_04420
	nitrate reductase molybdenum cofactor assembly chaperone (NarJ)	CV088_04425
	cytoplasmic nitrate reductase, gamma subunit (NarI)	CV088_04430
6	cyanase (Cys)	CV088_07360
7	urea ABC transporter, substrate-binding protein (UrtA)	CV088_04670		CV081_07085
	urea ABC transporter, permease protein (UrtB)	CV088_04675		CV081_07080
	urea ABC transporter, permease protein (UrtC)	CV088_04680		CV081_07075
	urea ABC transporter, ATP-binding protein (UrtD)	CV088_04685		CV081_07070
	urea ABC transporter, ATP-binding protein (UrtE)	CV088_04690		CV081_07065
8	urease, alpha subunit (UreC)	CV088_04705	CV089_21445	CV081_10750	CV090_15295
	urease, beta subunit (UreB)	CV088_04700	CV089_21450	CV081_10745	CV090_15300
	urease, gamma subunit (UreA)	CV088_04695	CV089_21455	CV081_10740
	urease accessory protein (UreD)	CV088_04720	CV089_21430
	urease accessory protein (UreF)	CV088_04710	CV089_21440
	urease accessory protein (UreG)	CV088_04715	CV089_21435	CV081_03880
9	alanine dehydrogenase	CV088_04605	CV089_04930
10	glutamate dehydrogenase	CV088_18415	CV089_06685
11	glutamine synthetase	CV088_03980, CV088_20740	CV089_22875, CV089_03345
Glycolysis/gluconeogenesis
12	polyphosphate glucokinase	CV088_03455, CV088_11745	CV089_06850
13	glucose-6-phosphate isomerase	CV088_18130	CV089_06840
14	fructose-1,6-bisphosphatase	CV088_14060	CV089_01525
15	6-phosphofructokinase	CV088_02905	CV089_08380
16	fructose-bisphosphate aldolase	CV088_15475	CV089_17970
17	glyceraldehyde 3-phosphate dehydrogenase	CV088_04395, CV088_18315	CV089_03485
18	phosphoglycerate kinase	CV088_18310	CV089_03490, CV089_21120
19	2,3-bisphosphoglycerate-dependent phosphoglycerate mutase	CV088_10930	CV089_12545
20	enolase	CV088_10680	CV089_07080, CV089_17200
21	pyruvate, water dikinase	CV088_10900	CV089_19480
22	pyruvate kinase	CV088_02575	CV089_04745
23	malate dehydrogenase	CV088_12045	CV089_02375, CV089_10495
24	pyruvate carboxylase	CV088_20690	CV089_10595, CV089_17045
Homoacetate fermentation
25	pyruvate dehydrogenase E1 component	CV088_06230	CV089_09370
	pyruvate dehydrogenase E2 component	CV088_06225	CV089_09375
26	dihydrolipoamide dehydrogenase	CV088_03495, CV088_13015	CV089_09380
27	phosphate acetyltransferase	CV088_19235
28	acetate kinase	CV088_18140, CV088_19240	CV089_21940
29	acetyl-CoA synthetase	CV088_07280	CV089_05925
Formate oxidation
30	formate dehydrogenase alpha subunit (FdhA)	CV088_04505
	formate dehydrogenase accessory sulfurtransferase (FdhD)	CV088_04510
Autotrophy (TCA cycle)
32	pyruvate ferredoxin oxidoreductase alpha subunit	CV088_05685, CV088_07940	CV089_14790, CV089_21775
	pyruvate ferredoxin oxidoreductase beta subunit	CV088_05680, CV088_07960	CV089_14785, CV089_21780
	pyruvate ferredoxin oxidoreductase gamma subunit	CV088_05675, CV088_07955	CV089_14780
	pyruvate ferredoxin oxidoreductase delta subunit	CV088_05690, CV088_05670	CV089_14795
	pyruvate ferredoxin oxidoreductase epsilon subunit	CV088_07945, CV088_07950	CV089_14775
33	citrate synthase	CV088_05480, CV088_12075, CV088_15340	CV089_10525
34	ATP citrate (pro-S)-lyase	CV088_07890	CV089_20700
35	aconitate hydratase	CV088_07880	CV089_17130
36	isocitrate dehydrogenase	CV088_07875	CV089_17135
37	2-oxoglutarate dehydrogenase E1 component	CV088_03505
	2-oxoglutarate dehydrogenase E2 component	CV088_03500
	2-oxoglutarate dehydrogenase E2 component	CV088_05425
38	2-oxoglutarate:ferredoxin oxidoredutase alpha subunit	CV088_07940	CV089_20640
	2-oxoglutarate:ferredoxin oxidoredutase beta subunit	CV088_07960	CV089_20620
	2-oxoglutarate:ferredoxin oxidoredutase gamma subunit	CV088_07955	CV089_20625
	2-oxoglutarate:ferredoxin oxidoredutase delta subunit	CV088_07945	CV089_20635
	2-oxoglutarate:ferredoxin oxidoreductase epsilon subunit	CV088_07950	CV089_20630
39	succinyl-CoA synthetase	CV088_07855	CV089_17155
40	succinate dehydrogenase / fumarate reductase, flavoprotein subunit	CV088_07865, CV088_08640, CV088_12230	CV089_13565, CV089_17145
	succinate dehydrogenase / fumarate reductase, iron-sulfur subunit	CV088_08645, CV088_12235	CV089_13560
	succinate dehydrogenase / fumarate reductase, cytochrome b subunit	CV088_08635, CV088_12240	CV089_13570
41	fumarate hydratase	CV088_11495	CV089_10555
42	malate dehydrogenase	CV088_19690, CV088_22615	CV089_09895
Pentose phosphate pathway
43	glucose-6-phosphate 1-dehydrogenase	CV088_03430, CV088_05895, CV088_06710	CV089_00275, CV089_17320
44	6-phosphogluconolactonase	CV088_11740	CV089_06845
45	gluconokinase		CV089_06285
46	6-phosphogluconate dehydrogenase	CV088_04450, CV088_05900	CV089_17315, CV089_19860
47	ribose 5-phosphate isomerase	CV088_11750	CV089_06855
48	ribulose-phosphate 3-epimerase	CV088_20070	CV089_19435
49	transketolase	CV088_04375, CV088_04445, CV088_22040	CV089_00475, CV089_08745, CV089_23015, CV089_24455
50	transaldolase	CV088_22340	CV089_00545, CV089_19500, CV089_24455
51	ribose-phosphate pyrophosphokinase	CV088_15205	CV089_12685
Storage compounds
PHA metabolism
52	acetyl-CoA C-acyltransferase (PhaA)	CV088_06125		CV081_02830
53	acetoacetyl-CoA reductase (PhaB)	CV088_06130	CV089_18850	CV081_02835
54	class III poly(R)-hydroxyalkanoic acid synthase subunit (PhaC)	CV088_06145		CV081_02850
	class III poly(R)-hydroxyalkanoic acid synthase subunit (PhaE)	CV088_06140		CV081_02845
55	poly(3-hydroxybutyrate) depolymerase-like protein (PhaZ)	CV088_17060	CV089_17290		CV090_13950, CV090_05415
Glycogen metabolism
57	phosphoglucomutase	CV088_15945	CV089_03335
58	glucose-1-phosphate adenylyltransferase	CV088_08895	CV089_10095, CV089_24105
59	glycogen synthase	CV088_10715	CV089_07115, CV089_17235
60	1,4-alpha-glucan branching enzyme	CV088_09635	CV089_10015, CV089_11445
61	glycogen phosphorylase	CV088_04455, CV088_14270, CV088_18110	CV089_17505, CV089_21935
62	glycogen operon protein GlgX homolog	CV088_16765, CV088_18115	CV089_10780
Polyphosphate metabolism
63	polyphosphate kinase 1 (PPK1)		CV089_04535
	polyphosphate kinase 2 (PPK2)	CV088_18105	CV089_11230, CV089_17660
Sulfur cycle
64	sulfate adenylyltransferase	CV088_12345	CV089_20190, CV089_24170
65	adenylylsulfate kinase	CV088_12350, CV088_00990, CV088_02000, CV088_13920	CV089_21495, CV089_10920
66	phosphoadenylyl-sulfate reductase	CV088_12335	CV089_20180
67	sulfite reductase	CV088_12330	CV089_20175
68	sulfite dehydrogenase molybdopterin-binding subunit	CV088_11030	CV089_21900
	sulfite dehydrogenase cytochrome c subunit	CV088_11025	CV089_21905
69	arylsulfatase	CV088_18550, CV088_18545
	arylsulfatase (periplasmic)	CV088_10510, CV088_14615
Hydrogen metabolism
70	Ni/Fe hydrogenase subunit alpha	CV088_16735	CV089_07765
	Ni/Fe hydrogenase subunit beta	CV088_16750	CV089_07750
	Ni/Fe hydrogenase subunit gamma	CV088_16745	CV089_07755
	Ni/Fe hydrogenase subunit delta	CV088_16740	CV089_07760
	hydrogenase nickel incorporation protein HypA	CV088_16725	CV089_07775
	hydrogenase expression/formation protein HypC	CV088_16715	CV089_07785
	carbamoyltransferase HypF	CV088_16720	CV089_07780
	hydrogenase maturation protease	CV088_16730	CV089_07770
	hydrogenase expression/formation protein HypD		CV089_07835
	hydrogenase expression/formation protein HypE		CV089_07840
71	energy-converting hydrogenase related complex, membrane subunit HyfB	CV088_03630	CV089_12870
	energy-converting hydrogenase related complex, membrane subunit HyfC	CV088_03635	CV089_12875
	energy-converting hydrogenase related complex, membrane subunit HyfE	CV088_03640	CV089_12880
	energy-converting hydrogenase related complex, membrane subunit HyfF	CV088_03645	CV089_12885
	energy-converting hydrogenase related complex, large subunit HyfG	CV088_03650	CV089_12890
	energy-converting hydrogenase related complex, small subunit HyfI	CV088_03655	CV089_12895
Extracellular metabolism
72	Zn-dependent peptidase	CV088_08250	CV089_22155, CV089_22160, CV089_24480
73	lipase	CV088_06155
Stress defense
74	catalase (Cat)	CV088_08390	CV089_16995
75	peroxidase	CV088_20675, CV088_06180, CV088_11465	CV089_22350, CV089_10580, CV089_14590, CV089_01150
76	superoxide dismutase (SOD)	CV088_03520	CV089_21105
77	arsenate reductase	CV088_13895	CV089_11475, CV089_10510
78	cytoplasmic chlorite dismutase	CV088_02310	CV089_22740
	periplasmic chlorite dismutase	CV088_04180	CV089_15015, CV089_16675
79	glycine betaine/carnitine/choline transport system ATP-binding protein	CV088_10005	CV089_16975, CV089_21140
	glycine betaine/carnitine/choline transport system permease protein	CV088_10010	CV089_16980
	glycine betaine/carnitine/choline transport system substrate-binding protein	CV088_10015	CV089_16985
80	CusA/CzcA family heavy metal efflux RND transporter	CV088_08875, CV088_10975, CV088_20430	CV089_00445, CV089_13735, CV089_24795
	efflux RND transporter periplasmic adaptor subunit	CV088_08880, CV088_10970	CV089_18450, CV089_13730, CV089_17870
Transporters
81	sulfate transporter	CV088_11190	CV089_00470, CV089_03010, CV089_14170
82	ammonium transporter	CV088_21495	CV089_16600
83	phosphate transport system permease protein	CV088_11810, CV088_22715	CV089_01930, CV089_14275
	phosphate transport system ATP-binding protein	CV088_09180, CV088_11815, CV088_22710	CV089_01935, CV089_14270
	phosphate transport system permease protein	CV088_11805	CV089_01925, CV089_14280
	phosphate transport system substrate-binding protein	CV088_11800, CV088_12720, CV088_22395, CV088_22415	CV089_01920, CV089_14285, CV089_17105
84	molybdate transport system substrate-binding protein	CV088_12670, CV088_12695	CV089_00035
	molybdate transport system permease protein	CV088_12690, CV088_12685	CV089_00040, CV089_00045
85	iron(III) transport system substrate-binding protein	CV088_14235	CV089_11790, CV089_14980
	iron(III) transport system permease protein	CV088_14230	CV089_11785
	iron(III) transport system ATP-binding protein	CV088_14225	CV089_11780
86	zinc transport system substrate-binding protein		CV089_22660
87	magnesium transporter	CV088_10695	CV089_07095, CV089_14045, CV089_17215
88	iron complex transport system permease protein	CV088_22635	CV089_21230
	iron complex transport system ATP-binding protein	CV088_09975, CV088_22630	CV089_11110, CV089_21235
	iron complex transport system substrate-binding protein	CV088_05815	CV089_17415, CV089_21225
89	heme exporter protein A		CV089_21650
90	short chain amide and urea porin	CV088_04655	CV089_23800
91	Na+/H+ antiporter	CV088_05135, CV088_09695	CV089_00440, CV089_06345
Respiratory chain complexes
Complex I
92	NADH-quinone oxidoreductase subunit A	CV088_02215, CV088_06330, CV088_08110, CV088_17300	CV089_00480, CV089_00680, CV089_12460, CV089_21025
	NADH-quinone oxidoreductase subunit B	CV088_02220, CV088_06335, CV088_08115, CV088_17295	CV089_00485, CV089_00675, CV089_12465, CV089_21030
	NADH-quinone oxidoreductase subunit C	CV088_02225, CV088_06340, CV088_08120, CV088_17290	CV089_00490, CV089_00670, CV089_12470, CV089_21035
	NADH-quinone oxidoreductase subunit D	CV088_02225, CV088_06345,CV088_08120, CV088_17290	CV089_00490, CV089_00670, CV089_12470, CV089_21040
	NADH-quinone oxidoreductase subunit E	CV088_02230, CV088_08125, CV088_17285	CV089_00495, CV089_00665, CV089_12475
	NADH-quinone oxidoreductase subunit F	CV088_02235, CV088_08130, CV088_17275	CV089_00500, CV089_12480
	NADH-quinone oxidoreductase subunit G	CV088_02240, CV088_06350, CV088_08135, CV088_17270	CV089_00505, CV089_12485, CV089_21045
	NADH-quinone oxidoreductase subunit H	CV088_02245, CV088_08140, CV088_17265	CV089_00510, CV089_12490
	NADH-quinone oxidoreductase subunit I	CV088_02250, CV088_06355, CV088_08145, CV088_17260	CV089_00515, CV089_12495, CV089_21050
	NADH-quinone oxidoreductase subunit J	CV088_02255, CV088_06360, CV088_08150, CV088_17255	CV089_00520, CV089_12500, CV089_12500
	NADH-quinone oxidoreductase subunit K	CV088_02260, CV088_06365, CV088_08155, CV088_17250	CV089_00525, CV089_12505
	NADH-quinone oxidoreductase subunit L	CV088_02265, CV088_06370, CV088_08160, CV088_17245	CV089_00530, CV089_12510
	NADH-quinone oxidoreductase subunit M	CV088_02270, CV088_06375, CV088_06380, CV088_08165, CV088_17240	CV089_00535, CV089_12515
	NADH-quinone oxidoreductase subunit N	CV088_02275, CV088_06385, CV088_17235	CV089_00540
Complex II
93	succinate dehydrogenase cytochrome b558 subunit	CV088_08635, CV088_12240	CV089_13570
	succinate dehydrogenase or fumarate reductase, flavoprotein subunit	CV088_08640, CV088_12230	CV089_13565
	succinate dehydrogenase and fumarate reductase iron-sulfur protein	CV088_08645, CV088_12235	CV089_13560
Complex III
94	quinol-cytochrome c reductase, Rieske iron-sulfur subunit	CV088_16455	CV089_23370
	quinol-cytochrome c reductase, cytochrome b subunit	CV088_16460	CV089_23375
	quinol-cytochrome c reductase, cytochrome c subunit	CV088_01180	CV089_11210, CV089_02590
	cytochrome bd-type quinol oxidase subunit 1-like	CV088_16445, CV088_16465	CV089_16530
	monoheme cytochrome c	CV088_16440, CV088_16450, CV088_16470	CV089_16520
Complex IV (Cytochrome bd-like)
95	cytochrome bd ubiquinol oxidase subunit I	CV088_22805
	cytochrome bd ubiquinol oxidase subunit II	CV088_22800
	putative cytochrome bd-like cytochrome c oxidase	CV088_16465	CV089_18470
	putative cytochrome bd-like oxidase	CV088_16445, CV088_07490, CV088_07515	CV089_23360, CV089_16530, CV089_19615
Complex V
96	ATP synthase F1, alpha subunit	CV088_10320, CV088_12495	CV089_19065, CV089_21370
	ATP synthase F1, beta subunit	CV088_12525, CV088_10315	CV089_21400, CV089_19055
	ATP synthase F1, gamma subunit	CV088_12490	CV089_19060
	ATP synthase F1, delta subunit	CV088_10325	CV089_19070, CV089_21365
	ATP synthase F1, epsilon subunit	CV088_10310, CV088_12520	CV089_19050, CV089_21395
	ATP synthase F0, subunit A	CV088_12510, CV088_08230	CV089_21385
	ATP synthase F0, subunit B	CV088_12500, CV088_08240	CV089_21375, CV089_24470
	ATP synthase F0, subunit C	CV088_12505, CV088_08235	CV089_21380, CV089_24465
	ATP synthase F0, subunit I	CV088_12515	CV089_21390
97	V-type ATPase subunit A	CV088_15390
	V-type ATPase subunit B	CV088_15395
	V-type ATPase subunit C	CV088_15380
	V-type ATPase subunit D	CV088_15400
	V-type ATPase subunit F	CV088_15385
	V-type ATPase subunit I	CV088_15365
	V-type ATPase subunit K	CV088_15370
Flagellum and chemotaxis
	flagellar basal-body rod protein FlgB	CV088_00485
	flagellar basal-body rod protein FlgC	CV088_00490	CV089_04315
	flagellar basal-body rod modification protein FlgD	CV088_03010	CV089_09785
	flagellar hook protein FlgE	CV088_03015	CV089_04320
	flagellar basal-body rod protein FlgG	CV088_03085, CV088_03090	CV089_04370, CV089_04375
	flagellar L-ring protein precursor FlgH	CV088_03100	CV089_04440
	flagellar P-ring protein precursor FlgI	CV088_03105	CV089_04445
	flagellar hook-associated protein 1 FlgK	CV088_03125	CV089_04455
	flagellar hook-associated protein 3 FlgL	CV088_03130	CV089_04465
	flagellar biosynthesis protein FlhA	CV088_03060	CV089_04485
	flagellar biosynthetic protein FlhB	CV088_03055
	RNA polymerase sigma factor for flagellar operon FliA	CV088_03075	CV089_04420
	flagellin	CV088_03190	CV089_04415
	flagellar hook-associated protein 2	CV088_03200	CV089_04435
	flagellar hook-basal body complex protein FliE	CV088_00495	CV089_03590
	flagellar M-ring protein FliF	CV088_00500	CV089_03580
	flagellar motor switch protein FliG	CV088_00505	CV089_04325
	flagellum-specific ATP synthase	CV088_00515	CV089_04330
	flagellar motor switch protein FliM	CV088_03025	CV089_04335
	flagellar motor switch protein FliN/FliY	CV088_03030	CV089_04345
	flagellar biosynthetic protein FliP	CV088_03040	CV089_04385
	flagellar biosynthetic protein FliQ	CV088_03045	CV089_04390
	flagellar biosynthetic protein FliR	CV088_03050	CV089_04400
	flagellar protein FliS	CV088_03205	CV089_04405
	chemotaxis protein MotA	CV088_03245, CV088_03250, CV088_05545, CV088_06325, CV088_10335, CV088_10920, CV088_17380, CV088_18645	CV089_04410, CV089_03575, CV089_03540, CV089_03535, CV089_07500, CV089_10990, CV089_12535
	chemotaxis protein methyltransferase CheR	CV088_03280	CV089_14055
	methyl-accepting chemotaxis protein	CV088_03275
	two-component system, chemotaxis family, sensor kinase CheA	CV088_03265
	purine-binding chemotaxis protein CheW	CV088_03270, CV088_09070	CV089_20340
	chemotaxis protein CheD	CV088_03285
	two-component system, chemotaxis family, protein-glutamate methylesterase/glutaminase	CV088_03290
	two-component system, chemotaxis family, chemotaxis protein CheY	CV088_03235

## Sheet: Table 3b
Table S3b Transcripts (RPKMs) of predicted genes of the four newly acquired comammox Nitrospira analyzed in this study.
Ca. Nitrospira sp. LK70	RPKM		Ca. Nitrospira sp. LK265	RPKM		Ca. Nitrospira sp. WS110	RPKM		Ca. Nitrospira sp. WS238	RPKM
CV088_22850	0		CV081_08365	0.302924		CV089_00010	0.0283468		CV090_16890	0
CV088_22840	0		CV081_13800	0		CV089_25230	36.9834		CV090_16885	0
CV088_22835	0		CV081_13795	0		CV089_25225	0		CV090_16880	0
CV088_22825	5.60504		CV081_13790	0		CV089_25225	0		CV090_16870	0
CV088_22820	0		CV081_13785	0		CV089_25215	12.5978		CV090_16865	0.614274
CV088_22815	0		CV081_13780	0		CV089_25215	2.75861		CV090_16860	0
CV088_22805	0		CV081_13775	0		CV089_25210	1.87816		CV090_16855	0
CV088_22800	0.188995		CV081_13770	0		CV089_25205	0.276777		CV090_16850	0
CV088_22795	0		CV081_13765	0		CV089_25200	0		CV090_16845	0
CV088_22785	0		CV081_13760	0		CV089_25190	0		CV090_16840	0
CV088_22775	0		CV081_13755	0		CV089_25185	0		CV090_16835	0
CV088_22770	0		CV081_13750	0		CV089_25180	0.188014		CV090_16825	0.20964
CV088_22765	0		CV081_13745	0		CV089_25160	0		CV090_16820	0
CV088_22760	0		CV081_13740	0		CV089_25155	0.5136		CV090_16815	0
CV088_22750	0.211625		CV081_13735	0		CV089_25150	0.752058		CV090_16810	0
CV088_22745	0		CV081_13730	0		CV089_25145	0		CV090_16805	0.804191
CV088_22740	0		CV081_13725	0		CV089_25140	0.331989		CV090_16790	1.34276
CV088_22735	0.833022		CV081_13720	0		CV089_25135	0		CV090_16785	0.608128
CV088_22725	0		CV081_13715	0		CV089_25130	0.472446		CV090_16780	0
CV088_22720	0		CV081_13710	0		CV089_25125	0.103514		CV090_16775	0
CV088_22715	0		CV081_13700	0		CV089_25100	0.655126		CV090_16770	0
CV088_22710	0		CV081_13695	0		CV089_25095	0.178888		CV090_16765	0
CV088_22705	0		CV081_13690	0		CV089_25090	0.106814		CV090_16760	0
CV088_22700	0		CV081_13685	0		CV089_25085	0		CV090_16755	0
CV088_22695	0.180144		CV081_13680	0		CV089_25080	0		CV090_16750	0
CV088_22690	1.14723		CV081_13675	0		CV089_25075	0.128849		CV090_16745	0
CV088_22685	0.403655		CV081_13670	0		CV089_25070	0		CV090_16740	0
CV088_22680	0		CV081_13665	0		CV089_25065	0.120955		CV090_16735	0
CV088_22675	0.738895		CV081_13660	0		CV089_25060	0		CV090_16730	0
CV088_22670	0		CV081_13655	0		CV089_25055	0.261353		CV090_16725	0
CV088_22670	0		CV081_13650	0		CV089_25050	0		CV090_16720	0
CV088_22665	0		CV081_13645	0		CV089_25050	0.246494		CV090_16715	0
CV088_22655	1.18357		CV081_13640	0.210282		CV089_25045	0		CV090_16710	0
CV088_22650	1.34138		CV081_13635	0		CV089_25040	0.152276		CV090_16705	0.0786149
CV088_22645	0		CV081_13630	0		CV089_25035	0		CV090_16700	0
CV088_22640	0		CV081_13625	0		CV089_25025	0.423573		CV090_16695	0
CV088_22640	0		CV081_13620	0		CV089_25020	0		CV090_16690	0.142604
CV088_22635	0		CV081_13615	0		CV089_25015	2.40855		CV090_16685	0.0402536
CV088_22630	0		CV081_13610	0		CV089_25010	2.60561		CV090_16680	0
CV088_22625	0.254445		CV081_13605	0		CV089_25005	2.44713		CV090_16675	0.549131
CV088_22620	0		CV081_13595	0		CV089_25000	0.835146		CV090_16670	0.22434
CV088_22615	0		CV081_13590	0		CV089_24995	0		CV090_16665	0.823696
CV088_22610	1.0009		CV081_13585	0		CV089_24990	0.682423		CV090_16660	0
CV088_22605	0		CV081_13580	0.589363		CV089_24985	0		CV090_16655	0
CV088_22600	0.611142		CV081_13575	0		CV089_24980	1.04144		CV090_16650	0.120235
CV088_22595	0		CV081_13570	0		CV089_24975	0.227474		CV090_16645	0
CV088_22590	0		CV081_13565	0		CV089_24970	0		CV090_16640	0.0880186
CV088_22585	0		CV081_13560	0		CV089_24965	0		CV090_16635	0
CV088_22580	0		CV081_13555	0		CV089_24960	0		CV090_16630	0
CV088_22575	0		CV081_13550	0		CV089_24955	0.33705		CV090_16625	0
CV088_22550	0		CV081_13545	0		CV089_24950	0.396246		CV090_16620	0
CV088_22540	0		CV081_13540	0		CV089_24945	0.10208		CV090_16615	0
CV088_22535	0		CV081_13535	0		CV089_24935	0.248992		CV090_16610	0
CV088_22530	0		CV081_13530	0		CV089_24925	0		CV090_16605	0
CV088_22520	0		CV081_13525	0		CV089_24925	0		CV090_16600	0
CV088_22515	0		CV081_13520	0		CV089_24920	0		CV090_16595	0
CV088_22510	0		CV081_13515	0		CV089_24920	1.57932		CV090_16590	0
CV088_22505	0		CV081_13510	0		CV089_24915	0		CV090_16585	0.943378
CV088_22500	0		CV081_13505	0		CV089_24910	0.483289		CV090_16580	0
CV088_22495	0		CV081_13500	0		CV089_24905	0.294807		CV090_16575	0.255498
CV088_22490	0.460509		CV081_13495	0		CV089_24900	0		CV090_16570	0
CV088_22485	0		CV081_13490	0		CV089_24895	0		CV090_16565	0
CV088_22475	0		CV081_13485	0		CV089_24890	0		CV090_16560	0
CV088_22470	0		CV081_13480	0		CV089_24885	0		CV090_16555	5.28392
CV088_22465	0		CV081_13475	0		CV089_24875	0.106505		CV090_16550	3.46416
CV088_22460	0		CV081_13470	0		CV089_24870	0.144702		CV090_16545	0
CV088_22455	0.323724		CV081_13465	0		CV089_24865	0.107751		CV090_16540	0
CV088_22450	0		CV081_13460	0		CV089_24860	0		CV090_16535	0.136266
CV088_22445	0		CV081_13455	0		CV089_24855	0		CV090_16530	0.358361
CV088_22440	0		CV081_13450	0		CV089_24850	1.07541		CV090_16525	0
CV088_22430	0		CV081_13445	0		CV089_24845	0		CV090_16520	0
CV088_22425	0.889689		CV081_13440	0		CV089_24840	0.273374		CV090_16515	0
CV088_22420	0		CV081_13435	0		CV089_24835	0.459814		CV090_16510	0
CV088_22415	0		CV081_13430	0		CV089_24830	0.133036		CV090_16505	0
CV088_22410	0		CV081_13425	0		CV089_24830	0.737017		CV090_16500	0.0950691
CV088_22405	0		CV081_13420	0		CV089_24825	0		CV090_16495	0.0651182
CV088_22400	0		CV081_13415	0		CV089_24820	0		CV090_16490	0
CV088_22395	0		CV081_13410	0		CV089_24815	0		CV090_16485	0
CV088_22390	0		CV081_13405	0		CV089_24810	0.139587		CV090_16480	0
CV088_22385	0		CV081_13400	0		CV089_24805	3.28884		CV090_16475	0
CV088_22380	0		CV081_13395	0		CV089_24800	0.263848		CV090_16470	0
CV088_22375	0		CV081_13390	0		CV089_24795	0.404954		CV090_16465	0
CV088_22370	0.217974		CV081_13385	0		CV089_24790	0.965341		CV090_16460	1.35264
CV088_22365	0		CV081_13380	0		CV089_24785	0		CV090_16455	0.201048
CV088_22360	0		CV081_13375	0		CV089_24780	0		CV090_16450	0
CV088_22355	0		CV081_13370	0		CV089_24775	0.338081		CV090_16440	0
CV088_22350	0.838361		CV081_13365	0		CV089_24770	0		CV090_16435	0.080861
CV088_22345	0		CV081_13360	0		CV089_24765	0.0431508		CV090_16430	0
CV088_22340	0.605483		CV081_13355	0		CV089_24755	0		CV090_16420	0.0710266
CV088_22330	0		CV081_13345	0		CV089_24750	0		CV090_16415	0
CV088_22320	0.298595		CV081_13340	0		CV089_24745	0.779912		CV090_16410	0
CV088_22315	0		CV081_13335	0		CV089_24740	0		CV090_16405	1.3245
CV088_22310	0		CV081_13325	0		CV089_24735	0		CV090_16400	0
CV088_22305	0		CV081_13320	0		CV089_24730	0		CV090_16395	0
CV088_22300	1.06908		CV081_13315	0		CV089_24725	0.0503427		CV090_16385	0
CV088_22295	0.434018		CV081_13310	0		CV089_24725	0.0503427		CV090_16380	0
CV088_22290	0		CV081_13305	0		CV089_24725	0.0503427		CV090_16375	0
CV088_22285	0		CV081_13300	0		CV089_24715	0.258602		CV090_16370	0
CV088_22280	0		CV081_13295	0		CV089_24705	18.345		CV090_16365	0
CV088_22275	0.188179		CV081_13290	0		CV089_24700	0		CV090_16360	0
CV088_22270	0		CV081_13285	0		CV089_24695	0		CV090_16355	0.613196
CV088_22265	0		CV081_13280	0		CV089_24690	0.473966		CV090_16350	0
CV088_22260	0		CV081_13275	0		CV089_24680	0		CV090_16345	0
CV088_22255	0.889689		CV081_13270	0		CV089_24675	0		CV090_16340	0
CV088_22240	0		CV081_13265	0		CV089_24670	0		CV090_16335	0
CV088_22235	0		CV081_13260	0		CV089_24665	0		CV090_16330	0
CV088_22225	0		CV081_13255	0		CV089_24660	0		CV090_16325	0
CV088_22220	0		CV081_13250	0		CV089_24655	0		CV090_16320	0.167235
CV088_22215	0		CV081_13245	0		CV089_24650	0		CV090_16315	0
CV088_22210	0.990791		CV081_13240	0		CV089_24645	0		CV090_16310	0.529378
CV088_22205	0		CV081_13235	0		CV089_24640	0		CV090_16305	0.379296
CV088_22200	0		CV081_13230	0		CV089_24635	0		CV090_16300	0
CV088_22195	0		CV081_13225	0		CV089_24630	0		CV090_16295	0
CV088_22190	0		CV081_13220	0		CV089_24625	0.166746		CV090_16290	0
CV088_22185	0		CV081_13215	0		CV089_24615	0		CV090_16285	0.136772
CV088_22180	0		CV081_13210	0		CV089_24610	0		CV090_16280	0.169547
CV088_22175	0		CV081_13205	0		CV089_24605	0		CV090_16275	0.164985
CV088_22170	0		CV081_13200	0		CV089_24600	0.137503		CV090_16270	0
CV088_22160	0		CV081_13195	0		CV089_24595	0		CV090_16265	0
CV088_22150	1.26975		CV081_13190	0		CV089_24590	0.141734		CV090_16260	0
CV088_22145	0		CV081_13185	0		CV089_24585	0.1284		CV090_16255	0
CV088_22140	0		CV081_13180	0		CV089_24580	0.124496		CV090_16250	0.114974
CV088_22135	0		CV081_13175	0		CV089_24575	0		CV090_16245	0
CV088_22130	0		CV081_13170	0		CV089_24570	0		CV090_16240	0
CV088_22125	0		CV081_13165	0		CV089_24565	0.0415924		CV090_16235	0.163277
CV088_22120	0		CV081_13160	0		CV089_24560	0		CV090_16230	0
CV088_22115	0		CV081_13155	0		CV089_24555	0.200276		CV090_16225	0.418088
CV088_22110	0		CV081_13150	0		CV089_24550	0.184254		CV090_16220	0.141507
CV088_22100	0		CV081_13145	0		CV089_24545	0		CV090_16215	0.155239
CV088_22090	0		CV081_13140	0		CV089_24540	0.0749		CV090_16210	0
CV088_22080	0		CV081_13135	0		CV089_24535	0.141734		CV090_16205	0
CV088_22070	0		CV081_13130	0		CV089_24530	0		CV090_16200	0
CV088_22065	0		CV081_13125	0		CV089_24525	0		CV090_16195	0
CV088_22060	0		CV081_13120	0		CV089_24520	0.125343		CV090_16190	0
CV088_22055	0		CV081_13115	0		CV089_24515	0		CV090_16185	0
CV088_22050	0		CV081_13110	0		CV089_24510	0.302056		CV090_16180	0
CV088_22045	0		CV081_13105	0		CV089_24505	0.4592		CV090_16175	0
CV088_22040	0.20959		CV081_13100	0		CV089_24500	0.223068		CV090_16170	0
CV088_22035	0.947713		CV081_13095	0		CV089_24495	0.128849		CV090_16165	0
CV088_22030	0		CV081_13090	0		CV089_24490	0.281304		CV090_16160	0.16877
CV088_22025	0		CV081_13085	0		CV089_24485	0		CV090_16155	0.136772
CV088_22020	0		CV081_13080	0		CV089_24480	0.0835618		CV090_16150	0
CV088_22010	0		CV081_13075	0		CV089_24475	0		CV090_16145	0
CV088_22005	0		CV081_13070	0		CV089_24470	0		CV090_16140	0
CV088_22000	0.456224		CV081_13065	0		CV089_24465	0		CV090_16135	0
CV088_21995	0		CV081_13060	0		CV089_24460	0.673074		CV090_16130	0.154587
CV088_21990	0		CV081_13055	0		CV089_24455	0		CV090_16125	0
CV088_21985	0		CV081_13050	0		CV089_24445	0.227474		CV090_16120	0.314459
CV088_21980	0		CV081_13040	0		CV089_24440	0		CV090_16115	0.0776197
CV088_21965	0		CV081_13035	0		CV089_24435	0.573554		CV090_16110	0
CV088_21965	0		CV081_13030	0		CV089_24430	0		CV090_16105	0
CV088_21965	0		CV081_13025	0		CV089_24425	0.817951		CV090_16095	0.479893
CV088_21965	0		CV081_13020	0		CV089_24420	0.31768		CV090_16090	0
CV088_21965	0		CV081_13015	0		CV089_24415	0.742256		CV090_16085	0
CV088_21965	0		CV081_13010	0		CV089_24410	0.4494		CV090_16080	0
CV088_21950	0		CV081_13005	0		CV089_24405	0.17632		CV090_16075	0
CV088_21945	0		CV081_13000	0.218411		CV089_24400	0		CV090_16070	0
CV088_21935	0		CV081_12990	0		CV089_24395	0		CV090_16065	1.46516
CV088_21930	0		CV081_12985	0		CV089_24390	0		CV090_16060	0
CV088_21925	1.16081		CV081_12975	0		CV089_24385	0.400553		CV090_16055	0.272307
CV088_21920	0.657208		CV081_12970	0		CV089_24380	0.279173		CV090_16045	0.206695
CV088_21915	0		CV081_12965	0		CV089_24375	0		CV090_16040	0.292579
CV088_21910	0		CV081_12960	0.563794		CV089_24370	0		CV090_16035	0
CV088_21905	0.31821		CV081_12955	0.292033		CV089_24365	0		CV090_16030	0.0938565
CV088_21900	0		CV081_12950	0.509626		CV089_24360	0		CV090_16025	0
CV088_21895	0		CV081_12945	0		CV089_24355	0		CV090_16020	0.216422
CV088_21890	0		CV081_12940	0		CV089_24350	0.221993		CV090_16015	0
CV088_21885	0.738895		CV081_12930	0		CV089_24345	0.197063		CV090_16010	0
CV088_21880	0		CV081_12920	0.959074		CV089_24340	0.104988		CV090_16005	0
CV088_21875	0		CV081_12915	0		CV089_24335	0		CV090_16000	0
CV088_21855	0		CV081_12905	0.282817		CV089_24330	0.138537		CV090_15995	0
CV088_21855	0		CV081_12900	0		CV089_24325	0		CV090_15990	0
CV088_21850	1.04907		CV081_12895	0		CV089_24320	0.571331		CV090_15985	0
CV088_21840	0		CV081_12890	0		CV089_24315	0		CV090_15980	0
CV088_21830	0.135809		CV081_12885	0		CV089_24310	0.415611		CV090_15975	0
CV088_21825	0		CV081_12880	0		CV089_24305	0.921271		CV090_15970	0
CV088_21815	0		CV081_12875	0		CV089_24300	0.160221		CV090_15965	0
CV088_21810	0.276499		CV081_12870	0		CV089_24295	0		CV090_15960	0
CV088_21805	0		CV081_12865	0		CV089_24290	0		CV090_15955	0
CV088_21800	0		CV081_12860	0		CV089_24285	0.0559193		CV090_15950	0
CV088_21795	0		CV081_12855	0		CV089_24280	0		CV090_15945	0
CV088_21790	1.50327		CV081_12850	0		CV089_24275	0		CV090_15940	0
CV088_21785	0		CV081_12845	0		CV089_24270	0		CV090_15935	0.107265
CV088_21780	0		CV081_12840	0		CV089_24265	0		CV090_15930	0
CV088_21775	0		CV081_12830	0		CV089_24260	0		CV090_15925	0
CV088_21775	0		CV081_12825	0		CV089_24255	0		CV090_15915	0
CV088_21770	0		CV081_12820	0		CV089_24245	0		CV090_15910	0.175617
CV088_21765	0		CV081_12815	0		CV089_24240	0		CV090_15905	0
CV088_21760	1.25754		CV081_12810	0		CV089_24235	0		CV090_15900	0.47647
CV088_21745	0		CV081_12805	0		CV089_24230	0		CV090_15895	0
CV088_21740	0		CV081_12800	0		CV089_24225	0		CV090_15885	0.28913
CV088_21735	0		CV081_12790	0		CV089_24220	0		CV090_15880	0.162078
CV088_21730	0		CV081_12780	0		CV089_24215	0		CV090_15875	0.0486663
CV088_21725	0		CV081_12770	0		CV089_24210	0		CV090_15870	0.310043
CV088_21725	0		CV081_12765	0		CV089_24205	0		CV090_15860	0.108211
CV088_21720	0		CV081_12760	0		CV089_24200	0		CV090_15855	0
CV088_21715	0		CV081_12755	0		CV089_24195	0		CV090_15850	0
CV088_21710	0		CV081_12750	0		CV089_24190	0.409454		CV090_15845	0
CV088_21705	0		CV081_12740	0		CV089_24185	0		CV090_15840	0.0869782
CV088_21700	0		CV081_12735	0		CV089_24180	0		CV090_15830	0
CV088_21695	0		CV081_12730	0		CV089_24175	0		CV090_15825	0
CV088_21690	0		CV081_12725	0		CV089_24170	0.277074		CV090_15820	0
CV088_21685	0		CV081_12720	0		CV089_24165	0		CV090_15815	0
CV088_21680	0		CV081_12715	0		CV089_24160	0		CV090_15810	0.121626
CV088_21675	0		CV081_12710	0		CV089_24160	0.102649		CV090_15805	0
CV088_21665	0		CV081_12705	0.328999		CV089_24155	0		CV090_15800	0.231104
CV088_21660	0		CV081_12700	0		CV089_24150	0		CV090_15795	0
CV088_21655	0		CV081_12695	0		CV089_24145	0		CV090_15790	0
CV088_21650	0.354429		CV081_12690	0		CV089_24140	0.239291		CV090_15785	0.151406
CV088_21645	0		CV081_12685	0		CV089_24135	0		CV090_15780	0
CV088_21640	0		CV081_12675	0		CV089_24130	0.214249		CV090_15770	0
CV088_21635	0		CV081_12670	0		CV089_24125	0		CV090_15765	0
CV088_21635	0		CV081_12665	0		CV089_24120	0.082904		CV090_15760	0
CV088_21635	0		CV081_12655	0.307221		CV089_24115	0.0858993		CV090_15755	0
CV088_21635	0		CV081_12650	0		CV089_24110	0.189953		CV090_15750	0.270528
CV088_21630	0		CV081_12645	0		CV089_24105	0.204349		CV090_15745	0
CV088_21625	0		CV081_12640	0		CV089_24095	0		CV090_15740	0
CV088_21620	0		CV081_12635	0		CV089_24085	0		CV090_15735	0.204399
CV088_21610	1.42157		CV081_12620	0		CV089_24080	0		CV090_15730	0.437997
CV088_21605	0		CV081_12615	0		CV089_24070	0		CV090_15725	0.371634
CV088_21600	0		CV081_12610	0		CV089_24065	0		CV090_15720	0.140965
CV088_21595	0		CV081_12605	0		CV089_24055	1.63781		CV090_15715	0
CV088_21590	0		CV081_12600	0		CV089_24050	1.01735		CV090_15710	0
CV088_21585	0		CV081_12595	0		CV089_24045	2.34135		CV090_15705	0.129548
CV088_21580	0		CV081_12590	0		CV089_24040	0		CV090_15700	0
CV088_21575	1.33453		CV081_12585	0		CV089_24035	0.305816		CV090_15695	0.161367
CV088_21570	0		CV081_12575	0		CV089_24030	0.491344		CV090_15690	0.623589
CV088_21565	0		CV081_12565	0		CV089_24025	0.588671		CV090_15685	0.132344
CV088_21560	0		CV081_12560	0		CV089_24020	0.233233		CV090_15680	0.343848
CV088_21545	0.26421		CV081_12555	0		CV089_24015	0		CV090_15675	0
CV088_21535	0		CV081_12550	0		CV089_24005	0.2996		CV090_15670	0
CV088_21530	0		CV081_12545	0		CV089_24000	0.152908		CV090_15665	0
CV088_21525	0		CV081_12540	0		CV089_23995	0		CV090_15660	0
CV088_21520	0		CV081_12535	0		CV089_23995	0.4592		CV090_15655	0
CV088_21515	0.662199		CV081_12530	0		CV089_23985	0.284343		CV090_15650	0
CV088_21510	0		CV081_12525	0		CV089_23980	0		CV090_15645	0.114974
CV088_21505	0		CV081_12520	0		CV089_23975	0.114681		CV090_15640	0
CV088_21500	0		CV081_12515	0		CV089_23970	0		CV090_15635	0.247478
CV088_21500	0		CV081_12510	0		CV089_23965	0		CV090_15630	0
CV088_21500	0		CV081_12505	0		CV089_23960	0		CV090_15625	0.52346
CV088_21495	0		CV081_12500	0		CV089_23955	0		CV090_15620	0.638007
CV088_21490	0		CV081_12495	0		CV089_23950	0		CV090_15615	0.618349
CV088_21485	0		CV081_12490	0		CV089_23945	0.552762		CV090_15610	0.443274
CV088_21480	0		CV081_12485	0		CV089_23940	0		CV090_15605	0.574871
CV088_21475	0		CV081_12480	0.172812		CV089_23935	0.292467		CV090_15600	0
CV088_21465	0		CV081_12475	0		CV089_23910	0		CV090_15595	0
CV088_21460	2.5644		CV081_12470	0		CV089_23905	0		CV090_15590	0
CV088_21455	0		CV081_12465	0		CV089_23900	0		CV090_15585	0
CV088_21440	0		CV081_12460	0		CV089_23890	0.861001		CV090_15580	0.120235
CV088_21435	0		CV081_12455	0		CV089_23885	7.29838		CV090_15575	0.0786149
CV088_21430	0		CV081_12450	0		CV089_23880	2.17837		CV090_15570	0.215787
CV088_21420	0.677639		CV081_12445	0		CV089_23875	0.863691		CV090_15565	0
CV088_21415	0.309183		CV081_12440	0		CV089_23870	1.20166		CV090_15560	0
CV088_21410	0		CV081_12435	0		CV089_23865	0.97834		CV090_15555	0.127087
CV088_21405	0		CV081_12430	0.324886		CV089_23855	0.811967		CV090_15550	0
CV088_21400	0		CV081_12425	0		CV089_23850	0.30405		CV090_15545	0
CV088_21395	0		CV081_12420	0		CV089_23845	0.511817		CV090_15540	0
CV088_21390	1.99671		CV081_12415	0		CV089_23840	0.171399		CV090_15535	0.135264
CV088_21385	0		CV081_12410	0		CV089_23830	0.0941273		CV090_15530	0
CV088_21380	0		CV081_12405	0		CV089_23825	0		CV090_15525	0.270528
CV088_21375	1.01383		CV081_12395	0.499825		CV089_23820	0.0440799		CV090_15520	0.262798
CV088_21370	1.31442		CV081_12390	0		CV089_23815	0.546748		CV090_15515	0
CV088_21365	0		CV081_12385	0		CV089_23810	0		CV090_15510	0
CV088_21360	0		CV081_12380	0		CV089_23805	0		CV090_15505	0
CV088_21345	0		CV081_12375	0		CV089_23800	0.0861001		CV090_15500	0
CV088_21340	0.521053		CV081_12370	0		CV089_23795	0		CV090_15495	0
CV088_21335	0		CV081_12365	0		CV089_23790	0		CV090_15490	0
CV088_21330	0		CV081_12360	0		CV089_23785	0		CV090_15485	0
CV088_21320	0		CV081_12355	0		CV089_23780	0		CV090_15480	0
CV088_21315	0		CV081_12350	0		CV089_23780	0		CV090_15475	0
CV088_21310	0		CV081_12345	0		CV089_23775	0		CV090_15470	0.123049
CV088_21305	0		CV081_12340	0.254813		CV089_23765	0.537968		CV090_15465	0
CV088_21300	0		CV081_12335	0		CV089_23760	0		CV090_15460	0
CV088_21295	0		CV081_12330	0		CV089_23760	0		CV090_15455	0
CV088_21290	0		CV081_12325	0		CV089_23755	0.173416		CV090_15450	0
CV088_21285	0		CV081_12320	0		CV089_23750	0		CV090_15445	0
CV088_21275	0.447892		CV081_12315	0		CV089_23745	0		CV090_15440	0
CV088_21270	0		CV081_12310	0		CV089_23740	0.0560895		CV090_15435	0.490557
CV088_21265	0		CV081_12305	0		CV089_23735	0		CV090_15430	0.076016
CV088_21260	0		CV081_12300	0		CV089_23730	0		CV090_15425	0.195701
CV088_21255	0.113233		CV081_12295	0		CV089_23725	0		CV090_15420	0.0348407
CV088_21250	0		CV081_12290	0		CV089_23720	0		CV090_15415	0
CV088_21235	0		CV081_12285	0		CV089_23720	0		CV090_15410	0
CV088_21230	0		CV081_12280	0		CV089_23715	0.417705		CV090_15405	0
CV088_21220	0		CV081_12275	0		CV089_23715	0.417705		CV090_15400	0
CV088_21215	0.998354		CV081_12270	0		CV089_23710	0		CV090_15395	0.338574
CV088_21210	0		CV081_12265	0		CV089_23705	0		CV090_15390	0.232125
CV088_21205	0		CV081_12260	0		CV089_23705	0		CV090_15385	0
CV088_21195	0		CV081_12255	0		CV089_23700	0.0909899		CV090_15380	0
CV088_21185	0.452541		CV081_12250	0		CV089_23695	0		CV090_15375	0.0692877
CV088_21180	0		CV081_12245	0		CV089_23690	0		CV090_15370	0
CV088_21175	0		CV081_12240	0		CV089_23685	0		CV090_15365	0.357202
CV088_21175	0		CV081_12235	0		CV089_23680	0.180937		CV090_15360	0
CV088_21170	0		CV081_12230	0		CV089_23675	0		CV090_15355	0
CV088_21165	0		CV081_12220	0		CV089_23670	0		CV090_15350	0
CV088_21160	0		CV081_12215	0		CV089_23665	0		CV090_15345	0.39991
CV088_21160	0		CV081_12210	0		CV089_23660	0		CV090_15340	0
CV088_21155	0		CV081_12205	0		CV089_23650	0.26322		CV090_15335	0.139363
CV088_21150	0		CV081_12200	0		CV089_23645	0.607431		CV090_15330	0
CV088_21145	0		CV081_12195	0		CV089_23640	0.442418		CV090_15325	0.233846
CV088_21140	0		CV081_12190	0		CV089_23640	0.442418		CV090_15320	0
CV088_21135	0		CV081_12185	0		CV089_23635	0		CV090_15315	0
CV088_21130	0.480825		CV081_12180	0		CV089_23630	0		CV090_15310	0.176883
CV088_21125	0		CV081_12175	0		CV089_23625	0		CV090_15305	0.141507
CV088_21120	0		CV081_12170	0		CV089_23620	0		CV090_15300	1.08211
CV088_21115	0		CV081_12165	0		CV089_23615	0		CV090_15295	0.543878
CV088_21110	0		CV081_12160	0		CV089_23610	0		CV090_15290	0
CV088_21100	0		CV081_12155	0		CV089_23605	0		CV090_15285	0
CV088_21095	0.767063		CV081_12150	0		CV089_23580	0		CV090_15280	0.127307
CV088_21090	0		CV081_12145	0		CV089_23565	0		CV090_15275	0
CV088_21085	0		CV081_12140	0		CV089_23560	0.944893		CV090_15270	0
CV088_21080	0		CV081_12135	0		CV089_23545	0.223339		CV090_15265	0
CV088_21075	0		CV081_12130	0		CV089_23540	0.0567809		CV090_15260	0
CV088_21070	0		CV081_12125	0		CV089_23535	0		CV090_15255	0
CV088_21065	0		CV081_12120	0		CV089_23530	0.0447218		CV090_15250	0.212669
CV088_21060	0		CV081_12115	0		CV089_23525	0		CV090_15245	0.858474
CV088_21055	0		CV081_12110	0		CV089_23520	0.268006		CV090_15240	0.545063
CV088_21050	0		CV081_12105	0		CV089_23515	0		CV090_15235	0
CV088_21045	0		CV081_12100	0		CV089_23510	0		CV090_15230	0
CV088_21040	0		CV081_12095	0		CV089_23495	0		CV090_15225	0
CV088_21035	0		CV081_12090	0		CV089_23490	0		CV090_15220	0
CV088_21030	0		CV081_12085	0		CV089_23485	0.152908		CV090_15215	0
CV088_21025	0		CV081_12080	0		CV089_23480	0		CV090_15210	0
CV088_21020	0		CV081_12075	0		CV089_23475	0		CV090_15205	0
CV088_21015	0		CV081_12070	0		CV089_23470	0		CV090_15200	0
CV088_21010	0.866122		CV081_12065	0		CV089_23465	0		CV090_15195	0
CV088_21005	0.511875		CV081_12060	0		CV089_23460	0		CV090_15190	0
CV088_21000	0		CV081_12055	0		CV089_23455	0.130062		CV090_15185	0
CV088_20995	0		CV081_12050	0		CV089_23450	0.39483		CV090_15180	0
CV088_20990	0		CV081_12045	0		CV089_23440	0.158158		CV090_15175	0
CV088_20985	0		CV081_12040	0		CV089_23435	0		CV090_15170	0
CV088_20980	0		CV081_12035	0		CV089_23430	0.165995		CV090_15165	0.375426
CV088_20970	0		CV081_12030	0.479537		CV089_23425	0.110002		CV090_15160	0
CV088_20965	0		CV081_12025	0		CV089_23415	0		CV090_15155	0
CV088_20960	0		CV081_12020	0		CV089_23405	0.536663		CV090_15150	0
CV088_20960	0		CV081_12015	0		CV089_23400	0.147699		CV090_15145	0
CV088_20955	0		CV081_12010	0		CV089_23395	0		CV090_15140	0
CV088_20950	0		CV081_12005	0		CV089_23390	0		CV090_15130	0
CV088_20945	0		CV081_12000	0		CV089_23385	0.129757		CV090_15125	0
CV088_20935	0		CV081_11990	0		CV089_23380	0.238517		CV090_15120	0
CV088_20930	0		CV081_11985	0		CV089_23375	0.0980074		CV090_15110	0
CV088_20925	0		CV081_11975	0		CV089_23370	0.236223		CV090_15105	0
CV088_20920	0		CV081_11965	0		CV089_23365	0.415611		CV090_15100	0
CV088_20915	0		CV081_11960	0		CV089_23360	0.232497		CV090_15095	0
CV088_20910	0		CV081_11955	0		CV089_23355	0		CV090_15090	0
CV088_20905	0		CV081_11950	0.580154		CV089_23350	0		CV090_15085	0
CV088_20900	4.56888		CV081_11945	0		CV089_23345	0		CV090_15080	0
CV088_20895	0.871896		CV081_11940	0		CV089_23340	0.158158		CV090_15075	0
CV088_20890	0.495395		CV081_11935	0		CV089_23335	0.643683		CV090_15070	0
CV088_20885	0		CV081_11930	0		CV089_23330	0		CV090_15065	0
CV088_20880	0		CV081_11925	0		CV089_23325	0.0695298		CV090_15060	0.316262
CV088_20865	0.248639		CV081_11920	0		CV089_23320	0.301069		CV090_15055	0
CV088_20860	0		CV081_11910	0		CV089_23315	0.259513		CV090_15050	0
CV088_20855	0		CV081_11905	0		CV089_23310	0		CV090_15045	0
CV088_20850	0		CV081_11900	0		CV089_23305	0.0835618		CV090_15040	0.057308
CV088_20845	0		CV081_11895	0		CV089_23300	0		CV090_15035	0.181837
CV088_20840	1.13725		CV081_11890	0		CV089_23295	0		CV090_15030	0
CV088_20835	0.80981		CV081_11880	0		CV089_23290	0		CV090_15025	0
CV088_20825	0		CV081_11875	0		CV089_23280	0		CV090_15020	0.0357896
CV088_20820	0		CV081_11870	0		CV089_23275	0.0383064		CV090_15015	0
CV088_20815	0.164716		CV081_11865	0		CV089_23270	0.0705955		CV090_15010	0
CV088_20810	0		CV081_11860	0.407381		CV089_23265	0		CV090_15005	0.394197
CV088_20805	0		CV081_11855	0		CV089_23260	0		CV090_15000	0
CV088_20800	0		CV081_11850	0		CV089_23260	0.0747482		CV090_14995	0
CV088_20795	0		CV081_11845	0		CV089_23255	0		CV090_14990	0
CV088_20790	0		CV081_11840	0		CV089_23250	0.2583		CV090_14985	0
CV088_20785	3.41177		CV081_11835	0		CV089_23245	0		CV090_14980	0
CV088_20780	0.495395		CV081_11830	0		CV089_23240	0.271628		CV090_14975	0
CV088_20775	0		CV081_11825	0		CV089_23235	0		CV090_14970	0
CV088_20770	0		CV081_11820	0		CV089_23230	0		CV090_14965	0
CV088_20765	0		CV081_11815	0		CV089_23225	0		CV090_14960	0
CV088_20760	0		CV081_11810	0		CV089_23220	0		CV090_14955	0
CV088_20755	0		CV081_11805	0		CV089_23215	0		CV090_14950	0
CV088_20750	0		CV081_11800	0		CV089_23210	0.118874		CV090_14945	0
CV088_20745	0		CV081_11795	0		CV089_23205	0.134985		CV090_14940	0
CV088_20740	0.817402		CV081_11790	0		CV089_23200	0.265114		CV090_14930	0
CV088_20725	0		CV081_11785	0		CV089_23195	0		CV090_14925	0
CV088_20720	0		CV081_11775	0		CV089_23190	0		CV090_14920	0
CV088_20715	0		CV081_11770	0.723981		CV089_23185	0		CV090_14915	0
CV088_20710	1.61462		CV081_11765	0		CV089_23180	1.01087		CV090_14910	0
CV088_20700	0		CV081_11760	0		CV089_23175	0.635359		CV090_14905	0.211447
CV088_20695	0		CV081_11755	0		CV089_23170	0		CV090_14900	0.167235
CV088_20690	0		CV081_11750	0		CV089_23165	0		CV090_14895	0
CV088_20680	0.769319		CV081_11745	0		CV089_23155	0		CV090_14890	0
CV088_20675	0.591785		CV081_11740	0		CV089_23145	0		CV090_14885	0
CV088_20665	0.317437		CV081_11735	0		CV089_23140	0		CV090_14880	0
CV088_20660	0		CV081_11730	0		CV089_23135	0.143949		CV090_14875	0
CV088_20655	0		CV081_11725	0		CV089_23130	0		CV090_14870	0
CV088_20645	0		CV081_11720	0		CV089_23125	0		CV090_14865	0
CV088_20640	0		CV081_11715	0		CV089_23120	0		CV090_14860	0
CV088_20635	0		CV081_11710	0		CV089_23110	0		CV090_14855	0.227813
CV088_20630	0		CV081_11705	0		CV089_23105	0		CV090_14850	0
CV088_20620	0.319766		CV081_11700	0		CV089_23100	0		CV090_14845	0.334471
CV088_20615	0		CV081_11695	0		CV089_23095	0		CV090_14840	0.367918
CV088_20610	0		CV081_11690	0		CV089_23085	0		CV090_14835	0.112858
CV088_20605	0		CV081_11685	0		CV089_23080	0.490749		CV090_14830	0
CV088_20600	0		CV081_11680	0		CV089_23075	0.695298		CV090_14825	0
CV088_20595	0		CV081_11675	0		CV089_23070	1.60221		CV090_14820	0
CV088_20590	0		CV081_11670	0		CV089_23065	1.14266		CV090_14815	0
CV088_20585	0		CV081_11665	0		CV089_23060	0.695298		CV090_14810	0
CV088_20580	0		CV081_11655	0		CV089_23050	0		CV090_14805	0
CV088_20570	0		CV081_11650	0		CV089_23045	0.519026		CV090_14800	0.0539469
CV088_20565	0		CV081_11645	0		CV089_23040	0		CV090_14795	0.0519658
CV088_20555	0		CV081_11640	0		CV089_23035	0		CV090_14790	0
CV088_20550	0		CV081_11635	0		CV089_23030	0.0990613		CV090_14785	0.285207
CV088_20545	0		CV081_11630	0		CV089_23025	0.254144		CV090_14780	0
CV088_20540	0		CV081_11625	0		CV089_23020	0		CV090_14770	0
CV088_20535	0.162263		CV081_11620	0		CV089_23015	0		CV090_14765	0.259097
CV088_20530	0		CV081_11615	0		CV089_23010	0.12122		CV090_14760	0
CV088_20525	0		CV081_11610	0		CV089_23005	0		CV090_14755	0
CV088_20515	0		CV081_11605	0		CV089_23000	0		CV090_14750	0
CV088_20505	0		CV081_11600	0		CV089_22995	0		CV090_14745	0.138315
CV088_20500	0		CV081_11590	0		CV089_22990	0.0914413		CV090_14740	0
CV088_20495	0		CV081_11585	0		CV089_22985	0		CV090_14735	0.123462
CV088_20490	0		CV081_11580	0		CV089_22975	0		CV090_14730	0
CV088_20485	0		CV081_11575	0		CV089_22970	0		CV090_14725	0
CV088_20480	0		CV081_11570	0		CV089_22965	0.173825		CV090_14720	0.257285
CV088_20475	0		CV081_11565	0		CV089_22960	0.091215		CV090_14715	0.102484
CV088_20470	0		CV081_11560	0		CV089_22955	0.480283		CV090_14710	0.152032
CV088_20465	0		CV081_11550	0		CV089_22950	0		CV090_14705	0.230429
CV088_20455	0.660527		CV081_11545	0.962626		CV089_22945	0.676162		CV090_14700	0
CV088_20445	0		CV081_11540	0		CV089_22940	0		CV090_14695	0
CV088_20435	0		CV081_11535	0		CV089_22935	0		CV090_14690	0
CV088_20430	0		CV081_11525	0		CV089_22930	0.135481		CV090_14685	0.432844
CV088_20425	0		CV081_11520	0		CV089_22925	0		CV090_14680	0
CV088_20420	0		CV081_11515	0		CV089_22920	0		CV090_14675	0
CV088_20415	0		CV081_11510	0		CV089_22915	0		CV090_14670	0
CV088_20410	0		CV081_11505	0		CV089_22910	0		CV090_14665	0
CV088_20400	0		CV081_11500	0		CV089_22905	0		CV090_14660	0.110486
CV088_20395	0.817402		CV081_11495	0		CV089_22900	0		CV090_14655	0
CV088_20390	0		CV081_11490	0		CV089_22895	0		CV090_14650	0
CV088_20385	0		CV081_11485	0		CV089_22890	0.100961		CV090_14645	0
CV088_20380	0		CV081_11480	0		CV089_22885	0.062143		CV090_14640	0
CV088_20370	0.956375		CV081_11475	0		CV089_22880	0		CV090_14635	0
CV088_20360	0		CV081_11470	0		CV089_22875	0.117609		CV090_14630	0
CV088_20350	0		CV081_11465	0		CV089_22865	0		CV090_14625	0.138315
CV088_20330	0		CV081_11460	0		CV089_22865	0		CV090_14620	0
CV088_20325	1.46949		CV081_11455	0.334934		CV089_22860	0		CV090_14615	0
CV088_20320	0		CV081_11450	0		CV089_22855	0.1284		CV090_14610	0.103932
CV088_20315	0		CV081_11445	0		CV089_22850	0		CV090_14605	0
CV088_20310	0		CV081_11440	0		CV089_22845	0.0940072		CV090_14605	0.163519
CV088_20305	0		CV081_11435	0		CV089_22840	0		CV090_14600	0
CV088_20300	0		CV081_11430	0		CV089_22835	0		CV090_14595	0
CV088_20285	0		CV081_11425	0		CV089_22830	0		CV090_14590	0
CV088_20280	0		CV081_11420	0.274166		CV089_22825	0		CV090_14585	0
CV088_20275	0.822543		CV081_11415	0		CV089_22820	0		CV090_14580	0
CV088_20270	0		CV081_11410	0		CV089_22815	0.5992		CV090_14575	0
CV088_20265	0		CV081_11405	0		CV089_22810	0		CV090_14570	0
CV088_20260	0		CV081_11400	0		CV089_22805	0		CV090_14565	0
CV088_20255	0		CV081_11395	0		CV089_22800	0		CV090_14560	0
CV088_20250	0		CV081_11390	0		CV089_22800	0.0323252		CV090_14555	0
CV088_20245	1.02175		CV081_11385	0		CV089_22795	0		CV090_14550	0
CV088_20240	0.315143		CV081_11380	0		CV089_22790	0		CV090_14545	0.0378127
CV088_20235	0		CV081_11375	0		CV089_22785	0.093768		CV090_14540	0
CV088_20230	0		CV081_11370	0		CV089_22780	0		CV090_14535	0
CV088_20225	0		CV081_11365	0		CV089_22775	0.237747		CV090_14530	0
CV088_20220	0		CV081_11360	0		CV089_22770	0		CV090_14525	0
CV088_20215	0		CV081_11355	0		CV089_22765	0.142281		CV090_14525	0
CV088_20210	0		CV081_11350	0		CV089_22755	1.1573		CV090_14520	0
CV088_20200	0		CV081_11345	0		CV089_22750	0.632245		CV090_14515	0
CV088_20195	0		CV081_11340	0		CV089_22745	0		CV090_14510	0.0855622
CV088_20180	0		CV081_11335	0		CV089_22745	0		CV090_14505	0
CV088_20175	0		CV081_11330	0		CV089_22740	0.305816		CV090_14500	0
CV088_20170	0		CV081_11325	0		CV089_22735	0		CV090_14495	0
CV088_20165	0.194909		CV081_11320	0		CV089_22730	0.0855009		CV090_14490	0
CV088_20165	0.194909		CV081_11315	0		CV089_22725	0.35952		CV090_14485	0
CV088_20165	0.194909		CV081_11310	0		CV089_22720	0.201371		CV090_14480	0
CV088_20165	0.194909		CV081_11305	0		CV089_22710	0.103514		CV090_14475	0
CV088_20150	0.597189		CV081_11300	0		CV089_22705	0.112008		CV090_14470	0
CV088_20145	0.916713		CV081_11295	0		CV089_22700	0.36486		CV090_14465	0
CV088_20130	0		CV081_11290	0		CV089_22690	0		CV090_14460	0
CV088_20125	0		CV081_11285	0		CV089_22685	0.275006		CV090_14455	0
CV088_20120	0.123615		CV081_11280	0		CV089_22680	0.0925899		CV090_14450	0
CV088_20115	0.159493		CV081_11275	0		CV089_22675	0		CV090_14445	0
CV088_20110	0		CV081_11270	0		CV089_22670	0		CV090_14440	0
CV088_20100	0		CV081_11265	0		CV089_22665	0		CV090_14435	0
CV088_20090	0		CV081_11260	0		CV089_22660	0.279173		CV090_14425	0
CV088_20080	0		CV081_11255	0		CV089_22655	0.117359		CV090_14420	0
CV088_20075	0		CV081_11250	0		CV089_22650	0		CV090_14415	5.40063
CV088_20070	0.558907		CV081_11245	0		CV089_22645	0		CV090_14410	1.5981
CV088_20065	0		CV081_11240	0		CV089_22640	0		CV090_14405	0.0792926
CV088_20060	0		CV081_11235	0		CV089_22635	0		CV090_14400	0.10025
CV088_20055	0		CV081_11230	0		CV089_22630	0		CV090_14395	0.645469
CV088_20050	0		CV081_11225	0		CV089_22625	0.34656		CV090_14390	0.161367
CV088_20045	0		CV081_11220	0		CV089_22620	0.178023		CV090_14385	0.406539
CV088_20040	0		CV081_11215	0		CV089_22615	0		CV090_14380	0.18124
CV088_20035	0		CV081_11210	0		CV089_22610	0		CV090_14375	0
CV088_20030	0.916177		CV081_11205	0		CV089_22605	0		CV090_14370	0
CV088_20025	0		CV081_11200	0		CV089_22600	0.0974889		CV090_14365	0
CV088_20020	0		CV081_11195	0		CV089_22595	0		CV090_14360	0
CV088_20015	0		CV081_11190	0		CV089_22590	0		CV090_14355	0.256389
CV088_20010	0		CV081_11185	0		CV089_22585	0		CV090_14350	0.11217
CV088_20005	0		CV081_11180	0		CV089_22580	0.233233		CV090_14345	0.123878
CV088_19995	0		CV081_11175	0		CV089_22575	0.0794198		CV090_14340	0
CV088_19990	0.450981		CV081_11165	0		CV089_22570	0		CV090_14335	0
CV088_19985	0		CV081_11160	0		CV089_22565	0		CV090_14330	0
CV088_19980	0		CV081_11155	0		CV089_22560	0		CV090_14325	0.766495
CV088_19975	0.547215		CV081_11150	0		CV089_22555	0.287897		CV090_14320	0
CV088_19970	0.417397		CV081_11145	0		CV089_22545	0.0916686		CV090_14315	1.14974
CV088_19965	0.80072		CV081_11140	0		CV089_22540	0.140652		CV090_14310	1.9329
CV088_19955	0		CV081_11135	0		CV089_22535	0.100002		CV090_14305	0.750852
CV088_19945	0		CV081_11130	0		CV089_22530	0.0491343		CV090_14300	3.36079
CV088_19935	0		CV081_11125	0		CV089_22525	0		CV090_14295	1.68851
CV088_19930	0		CV081_11120	0		CV089_22520	0.168525		CV090_14290	1.23818
CV088_19925	0		CV081_11115	0		CV089_22515	0		CV090_14285	0
CV088_19920	0		CV081_11105	0		CV089_22510	0.0490691		CV090_14280	0
CV088_19915	0		CV081_11100	0		CV089_22505	0		CV090_14275	1.14181
CV088_19910	0		CV081_11095	1.22888		CV089_22500	0		CV090_14270	0
CV088_19905	0		CV081_11090	2.54359		CV089_22480	0		CV090_14265	0
CV088_19900	0		CV081_11090	0		CV089_22475	0		CV090_14260	0
CV088_19895	0.424624		CV081_11085	0		CV089_22470	0		CV090_14255	0.0715793
CV088_19890	0		CV081_11080	0.300821		CV089_22465	0		CV090_14250	0.136266
CV088_19885	0		CV081_11075	0		CV089_22460	0		CV090_14245	0.142604
CV088_19880	0		CV081_11070	0		CV089_22445	0		CV090_14240	0
CV088_19875	0		CV081_11065	0		CV089_22440	0		CV090_14235	0
CV088_19870	0		CV081_11060	0		CV089_22435	0		CV090_14230	0
CV088_19865	0		CV081_11055	0		CV089_22425	0.0403181		CV090_14225	0
CV088_19860	0		CV081_11045	0		CV089_22420	0		CV090_14220	0
CV088_19855	0.558907		CV081_11040	0		CV089_22415	0		CV090_14215	0
CV088_19850	1.19986		CV081_11030	0		CV089_22405	0		CV090_14210	0
CV088_19845	0		CV081_11025	0		CV089_22400	0		CV090_14205	0.0968204
CV088_19840	0		CV081_11020	0		CV089_22390	0		CV090_14200	0
CV088_19835	0		CV081_11015	0		CV089_22385	0		CV090_14195	0
CV088_19830	0		CV081_11010	0		CV089_22380	0		CV090_14190	0
CV088_19825	0		CV081_11005	0		CV089_22375	0		CV090_14185	0
CV088_19820	0		CV081_11000	0		CV089_22370	0		CV090_14180	0
CV088_19815	0		CV081_10990	0		CV089_22365	0		CV090_14175	0
CV088_19810	0		CV081_10985	0		CV089_22360	0		CV090_14170	0.0602156
CV088_19805	0		CV081_10980	0		CV089_22355	0.131142		CV090_14165	0
CV088_19800	0		CV081_10975	0		CV089_22350	0.530992		CV090_14160	0
CV088_19795	0.330931		CV081_10970	0		CV089_22345	0.179323		CV090_14155	0
CV088_19790	0		CV081_10965	0		CV089_22340	0		CV090_14150	0
CV088_19785	0		CV081_10960	0		CV089_22340	0		CV090_14145	0
CV088_19775	0		CV081_10955	0		CV089_22335	0.142833		CV090_14140	0.215408
CV088_19770	0		CV081_10950	0		CV089_22330	0		CV090_14135	0.101355
CV088_19765	0		CV081_10945	0		CV089_22320	0		CV090_14130	0
CV088_19760	0		CV081_10940	0		CV089_22315	0.357775		CV090_14125	0
CV088_19755	0		CV081_10935	0		CV089_22310	0		CV090_14120	0
CV088_19745	0		CV081_10930	0		CV089_22295	0		CV090_14115	0
CV088_19740	0		CV081_10925	0		CV089_22290	0		CV090_14110	0
CV088_19730	0.223181		CV081_10915	0		CV089_22285	0		CV090_14105	0
CV088_19730	0.223181		CV081_10910	0		CV089_22280	0.0758246		CV090_14100	0
CV088_19720	0		CV081_10905	0		CV089_22275	0.126635		CV090_14095	0.144849
CV088_19715	0.743093		CV081_10900	0		CV089_22270	0.211787		CV090_14090	0
CV088_19710	0		CV081_10895	0		CV089_22265	0		CV090_14085	0
CV088_19705	0		CV081_10890	0		CV089_22260	0.682423		CV090_14080	0
CV088_19700	0		CV081_10885	0		CV089_22255	0		CV090_14075	0
CV088_19695	0.286807		CV081_10880	0		CV089_22250	0.135481		CV090_14070	0
CV088_19690	0		CV081_10875	0		CV089_22245	1.06393		CV090_14065	0
CV088_19685	0		CV081_10870	0		CV089_22240	1.84254		CV090_14060	0
CV088_19680	0.131046		CV081_10865	0		CV089_22235	0.433539		CV090_14055	0.0490557
CV088_19675	0		CV081_10860	0		CV089_22230	0.52644		CV090_14050	0.421924
CV088_19670	0		CV081_10855	0		CV089_22225	0		CV090_14045	0
CV088_19665	0		CV081_10850	0		CV089_22220	0		CV090_14040	0.100524
CV088_19660	0.273036		CV081_10845	0		CV089_22215	0		CV090_14035	0.0680069
CV088_19655	0		CV081_10840	0		CV089_22210	0.1722		CV090_14030	0
CV088_19650	0.778478		CV081_10835	0		CV089_22210	0		CV090_14025	0
CV088_19645	0		CV081_10830	0		CV089_22205	0.147403		CV090_14020	0
CV088_19640	0		CV081_10825	0		CV089_22195	0		CV090_14015	0
CV088_19635	0		CV081_10820	0		CV089_22185	0		CV090_14010	0
CV088_19630	0		CV081_10815	0		CV089_22180	0		CV090_14000	0.309174
CV088_19630	0		CV081_10810	0		CV089_22175	0.164758		CV090_13995	0.38701
CV088_19630	0		CV081_10805	0		CV089_22170	0.244585		CV090_13990	0.718589
CV088_19625	0		CV081_10800	0		CV089_22165	0		CV090_13985	0
CV088_19620	0.665569		CV081_10795	0		CV089_22160	0.243508		CV090_13980	0
CV088_19610	0		CV081_10790	0		CV089_22155	0		CV090_13975	0.0503997
CV088_19605	0		CV081_10785	0		CV089_22150	0.141011		CV090_13970	0
CV088_19600	0.210942		CV081_10780	0		CV089_22145	0.100138		CV090_13965	0
CV088_19595	0		CV081_10775	0		CV089_22140	0.0392867		CV090_13960	0.273545
CV088_19590	0		CV081_10770	0		CV089_22135	0		CV090_13955	0
CV088_19585	0		CV081_10765	0		CV089_22130	0.211787		CV090_13950	0
CV088_19580	0		CV081_10760	0		CV089_22125	0		CV090_13945	0
CV088_19565	0		CV081_10760	0		CV089_22120	0		CV090_13940	0
CV088_19560	0		CV081_10755	0		CV089_22115	0.361283		CV090_13935	0
CV088_19555	0		CV081_10750	0		CV089_22105	0		CV090_13930	0
CV088_19550	0		CV081_10745	0		CV089_22095	0		CV090_13925	0
CV088_19545	0		CV081_10740	0		CV089_22085	0		CV090_13920	0.0926745
CV088_19540	0		CV081_10735	0		CV089_22080	0.156812		CV090_13915	0.116799
CV088_19535	0.860423		CV081_10730	0		CV089_22075	0		CV090_13910	0
CV088_19530	0.684734		CV081_10725	0		CV089_22070	0		CV090_13905	0.143718
CV088_19525	0		CV081_10720	0		CV089_22065	0.0797636		CV090_13900	0.339878
CV088_19520	0		CV081_10715	0		CV089_22060	0		CV090_13895	0
CV088_19515	0		CV081_10710	0		CV089_22055	0		CV090_13890	0
CV088_19510	0		CV081_10705	0		CV089_22050	0		CV090_13885	0.156561
CV088_19505	0		CV081_10700	0		CV089_22035	0.316316		CV090_13880	0
CV088_19500	0		CV081_10695	0		CV089_22030	0.184254		CV090_13875	0
CV088_19495	0		CV081_10690	0		CV089_22025	0		CV090_13870	0.380604
CV088_19490	0		CV081_10685	0		CV089_22020	0		CV090_13865	0.167999
CV088_19485	0		CV081_10680	0		CV089_22015	0.579416		CV090_13860	0.587103
CV088_19480	0		CV081_10675	0		CV089_22010	0		CV090_13855	0
CV088_19475	0		CV081_10670	0		CV089_22005	0.301438		CV090_13850	0
CV088_19470	0.976003		CV081_10665	0		CV089_22000	0.321841		CV090_13845	0.234342
CV088_19450	0		CV081_10660	0		CV089_21995	0.409454		CV090_13840	0.844709
CV088_19445	0		CV081_10655	0		CV089_21990	3.09071		CV090_13830	0.383247
CV088_19440	0		CV081_10650	0		CV089_21985	0		CV090_13825	0.158585
CV088_19435	0		CV081_10645	0		CV089_21980	0		CV090_13820	0.217961
CV088_19430	0		CV081_10640	0		CV089_21975	0		CV090_13815	0.304568
CV088_19425	0		CV081_10635	0		CV089_21965	0.420967		CV090_13810	0.37352
CV088_19420	0		CV081_10630	0		CV089_21955	0.0505498		CV090_13805	0
CV088_19415	0		CV081_10625	0		CV089_21950	0		CV090_13800	6.00932
CV088_19410	0		CV081_10620	0		CV089_21945	0		CV090_13795	0.246594
CV088_19405	0		CV081_10615	0		CV089_21940	0		CV090_13790	0
CV088_19400	0		CV081_10610	0		CV089_21935	0.0629928		CV090_13785	0
CV088_19395	0		CV081_10605	0		CV089_21930	0		CV090_13780	0
CV088_19390	0.599929		CV081_10600	0		CV089_21920	0.12122		CV090_13775	0
CV088_19385	0		CV081_10595	0		CV089_21915	0		CV090_13770	0
CV088_19385	0		CV081_10590	0		CV089_21905	0		CV090_13765	0.0757032
CV088_19375	0		CV081_10585	0		CV089_21900	0.0867078		CV090_13760	0
CV088_19370	0		CV081_10580	0		CV089_21890	0.110002		CV090_13755	0
CV088_19370	0		CV081_10575	0		CV089_21880	0		CV090_13750	0
CV088_19365	0		CV081_10570	0		CV089_21880	0		CV090_13745	0
CV088_19360	0.199366		CV081_10565	0		CV089_21875	0		CV090_13740	0
CV088_19355	0		CV081_10560	0		CV089_21870	0		CV090_13735	0.061939
CV088_19350	0		CV081_10555	0.866363		CV089_21865	0		CV090_13730	0
CV088_19345	0.622782		CV081_10550	0		CV089_21860	0		CV090_13725	0
CV088_19340	0.833022		CV081_10545	0		CV089_21850	0		CV090_13720	0.059824
CV088_19335	0		CV081_10540	0		CV089_21845	0		CV090_13715	0.178601
CV088_19330	0		CV081_10535	0		CV089_21840	0.139587		CV090_13710	0
CV088_19325	0.514899		CV081_10530	0		CV089_21835	0		CV090_13705	0
CV088_19320	0		CV081_10525	0		CV089_21830	0		CV090_13700	0
CV088_19315	0		CV081_10520	0		CV089_21815	0.345477		CV090_13695	0
CV088_19310	0		CV081_10515	0		CV089_21810	0		CV090_13685	0
CV088_19305	0		CV081_10510	0		CV089_21805	0		CV090_13680	0.0865688
CV088_19300	0		CV081_10505	0		CV089_21800	0		CV090_13675	0
CV088_19295	0		CV081_10500	0.280679		CV089_21795	0.035264		CV090_13670	0
CV088_19290	0		CV081_10495	0		CV089_21790	0.750356		CV090_13665	0
CV088_19285	0		CV081_10490	0		CV089_21785	0		CV090_13660	0
CV088_19280	0.166605		CV081_10485	0		CV089_21780	0.551187		CV090_13655	0
CV088_19275	0		CV081_10480	0		CV089_21775	0.274324		CV090_13650	0
CV088_19270	0		CV081_10475	0.196306		CV089_21770	0		CV090_13645	0.311795
CV088_19265	1.10834		CV081_10470	0		CV089_21765	0		CV090_13640	0.268162
CV088_19260	0		CV081_10465	0		CV089_21760	0.252403		CV090_13635	0.114616
CV088_19250	0		CV081_10460	0		CV089_21755	0		CV090_13630	0
CV088_19245	0		CV081_10455	0		CV089_21750	0		CV090_13625	0.22298
CV088_19240	0.330263		CV081_10450	0		CV089_21745	0		CV090_13620	0
CV088_19235	1.21472		CV081_10445	0		CV089_21740	0.833729		CV090_13615	0.14956
CV088_19230	0.685632		CV081_10435	0		CV089_21735	0.304552		CV090_13610	0
CV088_19225	0.964012		CV081_10425	0		CV089_21730	0		CV090_13605	0
CV088_19220	0		CV081_10420	0		CV089_21725	0		CV090_13600	0
CV088_19215	0		CV081_10415	0		CV089_21720	0		CV090_13595	0
CV088_19210	0		CV081_10410	0		CV089_21715	0.279173		CV090_13590	0
CV088_19205	0		CV081_10405	0		CV089_21710	0.20938		CV090_13585	0
CV088_19195	0		CV081_10400	0		CV089_21705	0.331989		CV090_13580	0
CV088_19190	0		CV081_10395	0		CV089_21700	0		CV090_13575	0.0953154
CV088_19185	0		CV081_10390	0		CV089_21695	0.558346		CV090_13570	0.0444345
CV088_19180	0		CV081_10385	0		CV089_21690	0.23104		CV090_13565	0.245278
CV088_19175	0		CV081_10380	0		CV089_21680	0		CV090_13560	0.518194
CV088_19165	0		CV081_10375	0		CV089_21675	0		CV090_13555	7.51381
CV088_19160	0		CV081_10365	0		CV089_21670	0		CV090_13550	6.64725
CV088_19155	1.10834		CV081_10360	0		CV089_21665	0.352078		CV090_13545	0.928724
CV088_19150	0		CV081_10355	0		CV089_21655	0.400553		CV090_13540	0
CV088_19145	0		CV081_10350	0		CV089_21650	0		CV090_13535	0
CV088_19140	0		CV081_10345	0		CV089_21645	0.0808131		CV090_13530	0
CV088_19135	0.51288		CV081_10340	0		CV089_21640	0.290164		CV090_13525	0
CV088_19125	0.280052		CV081_10335	0		CV089_21635	0		CV090_13520	0
CV088_19120	0		CV081_10330	0		CV089_21630	0.343331		CV090_13515	0
CV088_19115	0		CV081_10325	0		CV089_21625	0.46593		CV090_13510	0
CV088_19110	0		CV081_10320	0		CV089_21620	0		CV090_13505	0
CV088_19105	0		CV081_10315	0		CV089_21615	0		CV090_13500	0
CV088_19100	0		CV081_10310	0		CV089_21610	0		CV090_13495	0
CV088_19095	0		CV081_10305	0		CV089_21605	0		CV090_13490	0
CV088_19090	0		CV081_10300	0		CV089_21600	0		CV090_13485	0
CV088_19085	0.566165		CV081_10290	0		CV089_21595	0.0753596		CV090_13480	0
CV088_19080	0.833022		CV081_10285	0		CV089_21585	0.420352		CV090_13475	0
CV088_19075	0.452541		CV081_10280	0		CV089_21575	0.258059		CV090_13470	0
CV088_19070	0		CV081_10275	0		CV089_21570	0		CV090_13465	0
CV088_19065	0		CV081_10270	0		CV089_21565	0.145082		CV090_13460	0.0427811
CV088_19060	0		CV081_10265	0		CV089_21560	0.304552		CV090_13455	0
CV088_19060	0		CV081_10260	0		CV089_21555	0		CV090_13450	0
CV088_19055	0		CV081_10255	0		CV089_21550	0		CV090_13445	0
CV088_19050	0		CV081_10245	0		CV089_21545	0		CV090_13440	0.164249
CV088_19045	0		CV081_10240	0		CV089_21540	0.171001		CV090_13435	0.401657
CV088_19020	0		CV081_10235	0		CV089_21535	0		CV090_13430	0
CV088_19010	0		CV081_10230	0		CV089_21530	0.282382		CV090_13425	0
CV088_19005	0		CV081_10225	0		CV089_21525	0.147798		CV090_13420	0.0869782
CV088_19000	0		CV081_10220	0		CV089_21520	0		CV090_13415	1.70852
CV088_18995	0.927549		CV081_10215	0		CV089_21515	0.342799		CV090_13410	0.106335
CV088_18990	0		CV081_10210	0		CV089_21510	0		CV090_13405	0
CV088_18985	0		CV081_10205	0		CV089_21505	0.0264733		CV090_13400	0.446863
CV088_18980	0		CV081_10200	0		CV089_21500	0		CV090_13395	0.265644
CV088_18975	0.990791		CV081_10195	0		CV089_21495	0.23968		CV090_13390	0.306598
CV088_18970	0		CV081_10190	0		CV089_21490	0		CV090_13385	0.42452
CV088_18965	0		CV081_10185	0		CV089_21485	0.202477		CV090_13380	0
CV088_18960	0		CV081_10180	0		CV089_21480	0		CV090_13375	0.213906
CV088_18955	0		CV081_10175	0		CV089_21475	0		CV090_13370	0
CV088_18950	1.0298		CV081_10170	0		CV089_21475	0		CV090_13365	0
CV088_18945	0		CV081_10165	0		CV089_21470	0		CV090_13360	0
CV088_18940	0		CV081_10160	0		CV089_21465	0.0916686		CV090_13355	0
CV088_18935	1.30784		CV081_10155	0		CV089_21460	0		CV090_13350	0
CV088_18930	0		CV081_10150	0		CV089_21455	0		CV090_13345	0
CV088_18925	0		CV081_10145	0		CV089_21450	0		CV090_13340	0
CV088_18920	0		CV081_10140	0		CV089_21445	0.288398		CV090_13330	0
CV088_18915	0		CV081_10135	0		CV089_21440	0		CV090_13325	0.205541
CV088_18910	0		CV081_10130	0		CV089_21435	0.65805		CV090_13320	1.16594
CV088_18905	0		CV081_10125	0		CV089_21430	0		CV090_13315	0.159272
CV088_18900	0		CV081_10120	0		CV089_21425	0.377312		CV090_13310	0.471689
CV088_18890	0		CV081_10115	0		CV089_21420	0.732829		CV090_13305	0
CV088_18885	0		CV081_10110	0		CV089_21415	0		CV090_13300	0
CV088_18880	0		CV081_10105	0		CV089_21405	0		CV090_13295	0
CV088_18875	0.311391		CV081_10100	0		CV089_21400	0.236729		CV090_13290	0
CV088_18870	0.326146		CV081_10095	0		CV089_21395	0		CV090_13285	0
CV088_18865	0		CV081_10090	0		CV089_21390	0		CV090_13280	0
CV088_18860	0.137235		CV081_10085	0		CV089_21385	0		CV090_13275	0.121827
CV088_18855	0		CV081_10080	0		CV089_21380	0		CV090_13270	0
CV088_18850	0		CV081_10075	0		CV089_21375	0		CV090_13265	0
CV088_18845	0		CV081_10070	0		CV089_21370	0		CV090_13260	0
CV088_18840	0		CV081_10065	0		CV089_21365	0		CV090_13255	0
CV088_18835	0		CV081_10060	0		CV089_21360	0		CV090_13255	0
CV088_18830	0		CV081_10055	0		CV089_21360	0		CV090_13250	0
CV088_18825	0		CV081_10050	0		CV089_21345	0		CV090_13245	0
CV088_18820	1.52964		CV081_10045	0		CV089_21340	0		CV090_13240	0
CV088_18815	0		CV081_10040	0		CV089_21335	0		CV090_13235	0
CV088_18810	0		CV081_10035	0		CV089_21320	0		CV090_13230	0
CV088_18805	0.421885		CV081_10030	0		CV089_21315	0		CV090_13225	0
CV088_18800	0		CV081_10020	0		CV089_21310	0.231766		CV090_13220	1.58244
CV088_18795	0.201516		CV081_10015	0		CV089_21305	0		CV090_13215	0.343848
CV088_18790	0		CV081_10010	0		CV089_21305	0		CV090_13210	0
CV088_18785	0		CV081_10005	0		CV089_21300	0		CV090_13205	0
CV088_18780	0		CV081_10000	0		CV089_21300	0		CV090_13200	0
CV088_18775	0		CV081_09995	0		CV089_21295	0.762431		CV090_13195	0
CV088_18770	0.641099		CV081_09990	0		CV089_21290	0.214873		CV090_13190	0
CV088_18765	0		CV081_09985	0		CV089_21285	0.356621		CV090_13185	0.250284
CV088_18760	0		CV081_09980	0		CV089_21280	0.214249		CV090_13180	0
CV088_18755	0		CV081_09975	0.649773		CV089_21275	0.0563468		CV090_13175	0
CV088_18750	0		CV081_09970	0		CV089_21270	0		CV090_13170	0
CV088_18745	0		CV081_09970	0		CV089_21265	0		CV090_13165	0.389331
CV088_18740	0		CV081_09965	0		CV089_21255	0		CV090_13160	0.119454
CV088_18730	0		CV081_09955	0		CV089_21250	0		CV090_13155	0
CV088_18725	0		CV081_09950	0		CV089_21245	0.218052		CV090_13150	0.176318
CV088_18720	0		CV081_09945	0		CV089_21240	0		CV090_13145	0.0875994
CV088_18715	0		CV081_09940	0		CV089_21235	0		CV090_13140	0.09175
CV088_18715	0		CV081_09935	0		CV089_21230	0.183795		CV090_13135	0.163519
CV088_18715	0		CV081_09930	0		CV089_21225	0.197592		CV090_13130	0.107894
CV088_18715	0		CV081_09925	0		CV089_21220	0.162817		CV090_13125	0
CV088_18710	0		CV081_09920	0		CV089_21215	0		CV090_13120	0
CV088_18710	0		CV081_09915	0		CV089_21210	0		CV090_13115	0
CV088_18710	0		CV081_09910	0		CV089_21205	0.31768		CV090_13110	0
CV088_18690	0		CV081_09905	0		CV089_21200	0		CV090_13105	0
CV088_18685	0		CV081_09900	0		CV089_21195	0		CV090_13100	0
CV088_18680	0		CV081_09895	0		CV089_21185	0.551659		CV090_13095	0.101355
CV088_18675	0		CV081_09890	0		CV089_21180	0		CV090_13090	0
CV088_18670	0.443713		CV081_09885	0		CV089_21175	0		CV090_13085	0
CV088_18665	0		CV081_09880	0		CV089_21170	0		CV090_13080	0
CV088_18660	0		CV081_09875	0		CV089_21165	0.160221		CV090_13075	0
CV088_18655	0		CV081_09870	0		CV089_21165	0.160221		CV090_13070	0
CV088_18650	0		CV081_09865	0		CV089_21165	0.160221		CV090_13065	0
CV088_18645	0		CV081_09860	0		CV089_21160	0.140652		CV090_13060	0
CV088_18640	0		CV081_09855	0		CV089_21155	0.0584933		CV090_13055	0
CV088_18635	0		CV081_09850	0.527199		CV089_21155	0.0584933		CV090_13050	0.356509
CV088_18630	0		CV081_09845	0		CV089_21150	0		CV090_13045	0
CV088_18625	0		CV081_09840	0		CV089_21145	0		CV090_13040	0
CV088_18620	0		CV081_09835	0		CV089_21140	0		CV090_13035	0
CV088_18615	0		CV081_09830	0		CV089_21135	0		CV090_13030	0
CV088_18610	0		CV081_09825	0		CV089_21130	0.177594		CV090_13025	0
CV088_18595	0		CV081_09825	0		CV089_21125	0.164513		CV090_13020	0
CV088_18590	0		CV081_09820	0		CV089_21120	0		CV090_13015	0
CV088_18585	0		CV081_09815	0		CV089_21110	0		CV090_13010	0
CV088_18580	0		CV081_09810	0		CV089_21105	0		CV090_13005	0
CV088_18575	0		CV081_09805	0		CV089_21100	0		CV090_13000	0.096062
CV088_18570	0		CV081_09800	0		CV089_21095	0		CV090_12995	0
CV088_18565	0		CV081_09795	0		CV089_21090	0		CV090_12990	0
CV088_18560	0		CV081_09790	0		CV089_21085	0		CV090_12985	0.0347748
CV088_18555	0		CV081_09785	0		CV089_21080	0		CV090_12980	0
CV088_18550	0		CV081_09780	0		CV089_21075	0.253561		CV090_12975	0
CV088_18545	0.236072		CV081_09775	0		CV089_21070	0		CV090_12970	0.0580312
CV088_18540	0		CV081_09770	0		CV089_21060	0.136484		CV090_12965	0
CV088_18520	0		CV081_09765	0		CV089_21055	0		CV090_12960	0
CV088_18515	0		CV081_09760	0		CV089_21050	0.188014		CV090_12955	0.315809
CV088_18500	0.473856		CV081_09755	0		CV089_21045	0.369329		CV090_12950	0
CV088_18495	0		CV081_09750	0		CV089_21040	0.221993		CV090_12945	0
CV088_18490	0		CV081_09745	0		CV089_21035	0.110997		CV090_12940	0
CV088_18485	0.235055		CV081_09740	0		CV089_21030	0		CV090_12935	0
CV088_18480	0.495771		CV081_09740	0		CV089_21025	0		CV090_12930	0.246925
CV088_18475	0		CV081_09730	0		CV089_21015	0		CV090_12925	0.0523354
CV088_18470	0		CV081_09725	0		CV089_21010	0.0952218		CV090_12920	0
CV088_18465	0.921016		CV081_09720	0		CV089_21005	0		CV090_12915	0
CV088_18460	0		CV081_09715	0		CV089_21000	0		CV090_12910	0
CV088_18455	0		CV081_09710	0		CV089_20995	0		CV090_12905	0
CV088_18445	0		CV081_09700	0		CV089_20990	0		CV090_12900	0.27663
CV088_18440	0		CV081_09695	0		CV089_20985	0		CV090_12895	0.287436
CV088_18440	0		CV081_09690	0		CV089_20980	0		CV090_12895	0
CV088_18435	0		CV081_09685	0		CV089_20975	0		CV090_12890	0.0886548
CV088_18425	0.901961		CV081_09680	0		CV089_20970	0.0545131		CV090_12885	0.266178
CV088_18420	0.551833		CV081_09675	0		CV089_20965	0.112694		CV090_12880	0.218999
CV088_18415	0		CV081_09670	0		CV089_20945	0		CV090_12875	0
CV088_18410	0		CV081_09665	0		CV089_20935	0.227474		CV090_12870	0
CV088_18405	0		CV081_09660	0		CV089_20930	0		CV090_12865	0
CV088_18400	0		CV081_09655	0		CV089_20930	0		CV090_12860	0.284206
CV088_18395	0.327781		CV081_09650	0		CV089_20930	0		CV090_12855	0.369148
CV088_18390	0		CV081_09645	0		CV089_20930	0		CV090_12850	0
CV088_18385	0.39157		CV081_09640	0		CV089_20925	0		CV090_12845	0
CV088_18380	0		CV081_09635	0		CV089_20920	0.115883		CV090_12840	0.211447
CV088_18375	0.21725		CV081_09630	0		CV089_20915	0.795341		CV090_12840	0
CV088_18370	0		CV081_09625	0.139138		CV089_20910	38.2682		CV090_12835	0.210239
CV088_18365	0		CV081_09620	0		CV089_20900	0		CV090_12830	0.0381657
CV088_18360	0		CV081_09615	0		CV089_20895	0		CV090_12825	0
CV088_18355	0		CV081_09610	0		CV089_20890	0.0815284		CV090_12820	0
CV088_18350	0		CV081_09605	0		CV089_20885	0.207027		CV090_12815	0.150375
CV088_18340	0.200282		CV081_09600	0		CV089_20880	0		CV090_12810	0.179764
CV088_18330	0.255938		CV081_09595	0		CV089_20875	0		CV090_12805	4.50112
CV088_18325	0.0711951		CV081_09590	0		CV089_20870	0		CV090_12800	5.82148
CV088_18320	0		CV081_09585	0		CV089_20865	0		CV090_12795	0.926411
CV088_18315	0.386936		CV081_09580	0		CV089_20860	0.460635		CV090_12790	0.313121
CV088_18310	0.653922		CV081_09575	0		CV089_20855	0.254144		CV090_12785	0
CV088_18305	0.50109		CV081_09570	0		CV089_20850	0		CV090_12780	0.190138
CV088_18295	0		CV081_09565	0		CV089_20845	0		CV090_12775	0
CV088_18290	0.536001		CV081_09560	0.872178		CV089_20840	0.372231		CV090_12770	0
CV088_18285	0		CV081_09555	0		CV089_20835	0		CV090_12765	0
CV088_18280	0		CV081_09550	0		CV089_20830	0		CV090_12760	0.593415
CV088_18275	0		CV081_09545	0		CV089_20815	0		CV090_12755	0
CV088_18270	0		CV081_09540	0		CV089_20810	0.62248		CV090_12750	0
CV088_18265	0		CV081_09535	0		CV089_20805	0		CV090_12745	0.21308
CV088_18260	0		CV081_09530	0		CV089_20800	0.164881		CV090_12740	0
CV088_18255	0.444845		CV081_09525	0		CV089_20795	0.146816		CV090_12735	0
CV088_18250	0.289346		CV081_09520	0		CV089_20790	0.395395		CV090_12725	0
CV088_18245	0		CV081_09515	0		CV089_20785	0.145082		CV090_12725	0.0299607
CV088_18240	0		CV081_09510	0		CV089_20780	0.0820731		CV090_12715	0.0838081
CV088_18235	0		CV081_09505	0		CV089_20775	0.16078		CV090_12705	0
CV088_18230	0		CV081_09500	0		CV089_20770	0.0952218		CV090_12700	0.10025
CV088_18225	0		CV081_09495	0		CV089_20765	0		CV090_12695	0
CV088_18225	0		CV081_09490	0		CV089_20760	0		CV090_12690	0.18676
CV088_18225	0		CV081_09485	0		CV089_20755	0.128849		CV090_12685	0
CV088_18225	0		CV081_09480	0		CV089_20750	0.41876		CV090_12680	0.221637
CV088_18225	0		CV081_09475	0		CV089_20750	0.210576		CV090_12675	0.118301
CV088_18225	0		CV081_09470	0		CV089_20745	0		CV090_12670	0
CV088_18225	0		CV081_09465	0		CV089_20740	0		CV090_12665	0.634341
CV088_18215	0		CV081_09460	0		CV089_20735	0.3444		CV090_12660	0
CV088_18205	0		CV081_09455	0		CV089_20730	0		CV090_12650	0.232859
CV088_18195	0		CV081_09450	0		CV089_20725	0		CV090_12645	0
CV088_18190	0		CV081_09445	0		CV089_20720	0.188979		CV090_12640	0
CV088_18180	0		CV081_09440	0		CV089_20710	0.252403		CV090_12635	0
CV088_18170	0		CV081_09435	0		CV089_20705	0.098796		CV090_12630	0.211447
CV088_18165	0		CV081_09430	0		CV089_20700	0.149194		CV090_12625	0
CV088_18160	0		CV081_09425	0		CV089_20695	0		CV090_12620	0
CV088_18155	0		CV081_09420	0		CV089_20690	0.255908		CV090_12615	0
CV088_18150	0.31821		CV081_09415	0		CV089_20685	0		CV090_12610	0
CV088_18145	0.303444		CV081_09405	0		CV089_20680	0.812886		CV090_12605	0
CV088_18140	0		CV081_09400	0		CV089_20670	0.215502		CV090_12600	0
CV088_18135	0.16287		CV081_09395	0		CV089_20660	0		CV090_12595	0
CV088_18130	0		CV081_09390	0		CV089_20650	0.191433		CV090_12590	0
CV088_18125	0		CV081_09385	0		CV089_20645	1.33196		CV090_12585	0
CV088_18120	0		CV081_09380	0		CV089_20640	1.03514		CV090_12580	0
CV088_18115	0.0943609		CV081_09375	0.203372		CV089_20635	0.867078		CV090_12570	0
CV088_18110	0.317437		CV081_09370	0		CV089_20630	0		CV090_12565	0
CV088_18105	0		CV081_09365	0		CV089_20625	0.917448		CV090_12560	0.291998
CV088_18100	0		CV081_09360	0		CV089_20620	0.741963		CV090_12555	0
CV088_18095	0		CV081_09355	0		CV089_20615	0		CV090_12550	0.253736
CV088_18090	0		CV081_09350	0		CV089_20605	0.257698		CV090_12545	0
CV088_18085	0		CV081_09345	0		CV089_20590	0.0567809		CV090_12540	0
CV088_18075	0		CV081_09340	0		CV089_20580	0.220663		CV090_12535	0
CV088_18070	0		CV081_09330	0		CV089_20570	0		CV090_12530	0
CV088_18065	0		CV081_09325	0		CV089_20565	0		CV090_12525	0
CV088_18060	0.19037		CV081_09320	0		CV089_20560	0.149194		CV090_12520	0.0621482
CV088_18055	0		CV081_09315	0		CV089_20555	0.142833		CV090_12515	0
CV088_18050	0		CV081_09310	0		CV089_20550	0		CV090_12510	0.0675078
CV088_18040	0		CV081_09305	0		CV089_20545	0.140117		CV090_12505	0.391402
CV088_18035	0		CV081_09300	0		CV089_20540	0		CV090_12500	0
CV088_18030	0		CV081_09295	0		CV089_20535	0		CV090_12495	0
CV088_18025	0		CV081_09290	0.174046		CV089_20530	0		CV090_12490	0.134768
CV088_18020	0		CV081_09285	0		CV089_20525	0.0752059		CV090_12485	0
CV088_18000	0		CV081_09280	0		CV089_20505	0.423573		CV090_12480	0
CV088_17995	0		CV081_09270	0		CV089_20495	0		CV090_12475	0
CV088_17990	0		CV081_09265	0		CV089_20485	0		CV090_12470	0
CV088_17985	0		CV081_09260	0		CV089_20480	0		CV090_12465	0.15723
CV088_17980	0		CV081_09255	1.0074		CV089_20475	0		CV090_12460	0
CV088_17975	0		CV081_09250	0		CV089_20465	0		CV090_12455	0
CV088_17970	0		CV081_09245	0		CV089_20460	0		CV090_12450	0
CV088_17965	0		CV081_09240	0		CV089_20455	0.259513		CV090_12445	0
CV088_17960	0		CV081_09235	0		CV089_20450	0.194635		CV090_12440	0.048031
CV088_17955	0.293238		CV081_09230	0		CV089_20445	0		CV090_12435	0
CV088_17950	0		CV081_09225	0		CV089_20435	0.31768		CV090_12430	0.059246
CV088_17945	0		CV081_09220	0		CV089_20420	0		CV090_12425	0
CV088_17940	0		CV081_09215	0		CV089_20415	0.0813486		CV090_12420	0
CV088_17935	0		CV081_09210	0.511632		CV089_20410	0.0879493		CV090_12415	0
CV088_17930	0.695661		CV081_09205	0		CV089_20405	0.161982		CV090_12410	0
CV088_17925	0		CV081_09200	0		CV089_20400	0		CV090_12405	0.0654658
CV088_17920	0		CV081_09195	0		CV089_20395	0.168269		CV090_12400	0
CV088_17915	0		CV081_09190	0		CV089_20390	0.141191		CV090_12395	0
CV088_17910	0.892726		CV081_09185	0		CV089_20385	0		CV090_12390	0
CV088_17905	0		CV081_09180	0		CV089_20375	0		CV090_12380	0
CV088_17900	0		CV081_09175	0.167037		CV089_20370	0.368508		CV090_12375	0
CV088_17895	0		CV081_09170	0		CV089_20365	0		CV090_12370	0.290844
CV088_17890	0		CV081_09165	0		CV089_20360	0		CV090_12365	0
CV088_17885	0		CV081_09160	0		CV089_20355	0.0363419		CV090_12360	0
CV088_17875	0		CV081_09155	0		CV089_20345	0		CV090_12350	0
CV088_17870	0		CV081_09150	0		CV089_20340	0.213011		CV090_12345	0
CV088_17865	0		CV081_09145	0		CV089_20335	0		CV090_12340	0.38211
CV088_17860	0		CV081_09140	0		CV089_20330	0		CV090_12330	0
CV088_17855	0		CV081_09135	0		CV089_20325	0.138018		CV090_12325	0
CV088_17850	0		CV081_09130	0		CV089_20320	0.630699		CV090_12320	0
CV088_17845	0		CV081_09125	0		CV089_20315	0.161626		CV090_12310	0.375426
CV088_17835	0		CV081_09120	0		CV089_20310	0.26964		CV090_12305	0
CV088_17830	0		CV081_09115	0		CV089_20305	0		CV090_12300	0.10853
CV088_17820	0		CV081_09110	0		CV089_20300	0		CV090_12295	0
CV088_17810	0		CV081_09105	0		CV089_20295	0		CV090_12290	0
CV088_17800	0		CV081_09100	0		CV089_20280	0		CV090_12285	0
CV088_17790	0		CV081_09095	0		CV089_20275	0		CV090_12280	0
CV088_17785	0		CV081_09090	0		CV089_20265	0		CV090_12275	0
CV088_17780	0		CV081_09085	0		CV089_20260	0		CV090_12270	0
CV088_17775	0.475579		CV081_09080	0		CV089_20255	0		CV090_12265	0.320625
CV088_17770	0.312881		CV081_09075	0		CV089_20220	0.192432		CV090_12260	0
CV088_17765	0		CV081_09065	0		CV089_20215	0		CV090_12255	0
CV088_17760	0.486187		CV081_09060	0		CV089_20205	0.476519		CV090_12250	0
CV088_17755	0		CV081_09055	0		CV089_20200	0.259513		CV090_12245	0.137797
CV088_17750	0		CV081_09050	0		CV089_20195	0.36342		CV090_12235	0
CV088_17745	2.26913		CV081_09045	0		CV089_20190	0.0692685		CV090_12230	0
CV088_17740	1.00914		CV081_09035	0		CV089_20185	0.371694		CV090_12225	0
CV088_17735	1.30134		CV081_09030	0		CV089_20180	0.385469		CV090_12220	0
CV088_17730	0		CV081_09025	0		CV089_20175	0.222529		CV090_12215	0
CV088_17725	1.08685		CV081_09020	0		CV089_20170	0.368508		CV090_12210	0.101355
CV088_17720	0		CV081_09010	0		CV089_20160	0		CV090_12205	0.121026
CV088_17715	0		CV081_09005	0		CV089_20155	0.404954		CV090_12200	0
CV088_17710	0		CV081_09000	0		CV089_20145	0.402009		CV090_12195	0
CV088_17705	0		CV081_08995	0		CV089_20140	0		CV090_12190	0
CV088_17700	0		CV081_08990	0		CV089_20135	0		CV090_12185	0
CV088_17695	0		CV081_08985	0		CV089_20130	0.24244		CV090_12180	0.106953
CV088_17690	0		CV081_08980	0		CV089_20125	0		CV090_12175	0
CV088_17685	0.205959		CV081_08975	0		CV089_20115	0.316996		CV090_12170	0
CV088_17680	0.355392		CV081_08970	0		CV089_20110	0		CV090_12165	0
CV088_17675	0.278858		CV081_08965	0		CV089_20105	0		CV090_12160	0
CV088_17670	0		CV081_08960	0		CV089_20100	0.171399		CV090_12155	0.554396
CV088_17665	0		CV081_08955	0		CV089_20095	0.3745		CV090_12150	0
CV088_17660	0		CV081_08950	0		CV089_20090	0.724809		CV090_12145	0
CV088_17655	0		CV081_08945	0		CV089_20085	0		CV090_12140	0.0948241
CV088_17650	0		CV081_08940	0		CV089_20080	0		CV090_12135	0
CV088_17640	0		CV081_08935	0		CV089_20075	0.0735546		CV090_12130	0.0912947
CV088_17635	0		CV081_08930	0		CV089_20070	0		CV090_12125	0
CV088_17630	0		CV081_08925	0		CV089_20065	0		CV090_12120	0
CV088_17625	0		CV081_08920	0		CV089_20060	0.264876		CV090_12115	0
CV088_17620	0.699381		CV081_08915	0		CV089_20055	0.730753		CV090_12110	0
CV088_17615	0.952313		CV081_08905	0		CV089_20050	2.93592		CV090_12105	1.58244
CV088_17600	0		CV081_08900	0		CV089_20045	1.46233		CV090_12100	1.17648
CV088_17575	0		CV081_08895	0		CV089_20040	0		CV090_12095	0.72855
CV088_17570	0		CV081_08890	0		CV089_20035	0.186115		CV090_12090	1.07215
CV088_17555	0		CV081_08885	0		CV089_20030	0.098796		CV090_12085	0.143718
CV088_17540	0		CV081_08880	0		CV089_20025	0		CV090_12080	0
CV088_17530	0		CV081_08875	0		CV089_20020	0		CV090_12075	0.139363
CV088_17525	0		CV081_08870	0		CV089_20015	0		CV090_12070	0.120629
CV088_17520	0		CV081_08865	0		CV089_20010	0.163057		CV090_12065	0.121026
CV088_17515	0		CV081_08860	0		CV089_20005	0		CV090_12060	0
CV088_17510	0		CV081_08855	0		CV089_19995	0.597581		CV090_12055	0
CV088_17495	0.578692		CV081_08850	0		CV089_19990	0.119258		CV090_12050	0.104522
CV088_17490	0.503016		CV081_08845	0		CV089_19990	0.119258		CV090_12045	0
CV088_17485	0		CV081_08840	0.163877		CV089_19990	0.119258		CV090_12040	0.251998
CV088_17480	0.161065		CV081_08835	0		CV089_19990	0.119258		CV090_12035	0
CV088_17475	0		CV081_08830	0		CV089_19990	0.119258		CV090_12030	0.185817
CV088_17470	0.352519		CV081_08825	0		CV089_19990	0.119258		CV090_12025	0
CV088_17465	1.40628		CV081_08820	0		CV089_19985	0		CV090_12020	0.413391
CV088_17460	0.551833		CV081_08815	0		CV089_19975	0		CV090_12015	0
CV088_17450	0		CV081_08810	0		CV089_19970	0.254144		CV090_12010	0.716723
CV088_17445	0		CV081_08805	0		CV089_19965	0		CV090_12005	0.343848
CV088_17440	0		CV081_08800	0		CV089_19960	0		CV090_12000	0
CV088_17435	0		CV081_08795	0		CV089_19950	0.0737017		CV090_11995	0
CV088_17430	0		CV081_08790	0		CV089_19945	0.37412		CV090_11990	0
CV088_17425	0		CV081_08785	0		CV089_19940	0		CV090_11985	0
CV088_17420	0		CV081_08780	0		CV089_19935	0.241381		CV090_11980	0
CV088_17415	0		CV081_08775	0		CV089_19930	0.259513		CV090_11975	0
CV088_17410	0		CV081_08770	0		CV089_19925	0		CV090_11970	0
CV088_17405	0		CV081_08765	0		CV089_19920	0		CV090_11965	0.351514
CV088_17385	0		CV081_08760	0		CV089_19915	0		CV090_11960	0
CV088_17380	0.419853		CV081_08750	0		CV089_19910	0.119938		CV090_11955	0
CV088_17375	0		CV081_08745	0		CV089_19905	0		CV090_11950	0.150786
CV088_17370	0		CV081_08740	0		CV089_19900	0.375263		CV090_11945	0.0753929
CV088_17365	0.235223		CV081_08735	0		CV089_19895	0		CV090_11940	0
CV088_17355	0		CV081_08730	0.433905		CV089_19890	0.594368		CV090_11935	0
CV088_17350	0.575298		CV081_08715	0		CV089_19885	0		CV090_11930	1.26868
CV088_17340	0		CV081_08710	0		CV089_19880	0.253395		CV090_11925	0.167235
CV088_17335	0		CV081_08705	0		CV089_19875	0.414412		CV090_11920	0.875994
CV088_17330	0		CV081_08700	0		CV089_19870	0.245672		CV090_11915	0.450249
CV088_17325	0		CV081_08695	0		CV089_19865	0		CV090_11910	0
CV088_17320	0		CV081_08690	0		CV089_19860	0		CV090_11905	0
CV088_17315	0		CV081_08685	0		CV089_19855	0.341211		CV090_11900	0
CV088_17310	0		CV081_08680	0		CV089_19850	0.107125		CV090_11890	0.297909
CV088_17305	0.333633		CV081_08675	0		CV089_19845	0		CV090_11885	0
CV088_17300	0		CV081_08670	0		CV089_19840	0.133036		CV090_11880	0
CV088_17295	0		CV081_08665	0		CV089_19835	0		CV090_11875	0
CV088_17290	0		CV081_08660	0		CV089_19830	0.274324		CV090_11870	0.0871843
CV088_17285	0.738895		CV081_08655	0		CV089_19820	0		CV090_11865	0.121827
CV088_17275	0		CV081_08650	0		CV089_19815	0		CV090_11860	0
CV088_17270	0.514899		CV081_08645	0		CV089_19810	0.780738		CV090_11855	0.0845788
CV088_17265	0		CV081_08640	0		CV089_19805	0.762431		CV090_11850	0
CV088_17260	0		CV081_08635	0		CV089_19800	0		CV090_11845	0.418088
CV088_17255	0		CV081_08630	0		CV089_19795	0		CV090_11840	0
CV088_17250	0		CV081_08625	0		CV089_19790	0.178541		CV090_11835	0
CV088_17245	0		CV081_08620	0		CV089_19785	0		CV090_11830	0
CV088_17240	0		CV081_08615	0		CV089_19780	0		CV090_11825	0.190631
CV088_17235	0.267453		CV081_08610	0		CV089_19765	0		CV090_11820	0
CV088_17230	0		CV081_08605	0		CV089_19760	0		CV090_11815	0
CV088_17225	0		CV081_08600	0		CV089_19755	0.0701253		CV090_11810	0
CV088_17220	0		CV081_08595	0		CV089_19745	0		CV090_11805	0
CV088_17215	0		CV081_08590	0		CV089_19740	0.108704		CV090_11800	0
CV088_17210	0		CV081_08580	0		CV089_19735	0.454949		CV090_11795	0
CV088_17205	0		CV081_08575	0		CV089_19725	0		CV090_11790	0
CV088_17195	0		CV081_08570	0		CV089_19720	0		CV090_11785	0
CV088_17190	0		CV081_08565	0		CV089_19715	0.159527		CV090_11780	0
CV088_17185	0		CV081_08560	0		CV089_19710	0		CV090_11775	0
CV088_17180	0		CV081_08555	0		CV089_19705	0		CV090_11770	0.133788
CV088_17175	0		CV081_08550	0		CV089_19700	0		CV090_11765	0.629996
CV088_17170	0		CV081_08545	0		CV089_19700	0		CV090_11760	0
CV088_17165	0		CV081_08540	0		CV089_19695	0		CV090_11750	0
CV088_17160	0		CV081_08535	0		CV089_19690	0.0471237		CV090_11745	0
CV088_17155	0.32055		CV081_08530	0		CV089_19680	0.363659		CV090_11740	0
CV088_17150	0		CV081_08525	0		CV089_19675	0.268984		CV090_11735	0.193641
CV088_17145	0		CV081_08520	0		CV089_19670	0.201493		CV090_11730	0
CV088_17140	0		CV081_08515	0		CV089_19665	0.39203		CV090_11725	0
CV088_17135	0		CV081_08510	0		CV089_19660	0		CV090_11720	0
CV088_17130	3.7215		CV081_08505	0		CV089_19655	0		CV090_11715	0
CV088_17125	3.6329		CV081_08500	0		CV089_19645	0.262595		CV090_11710	0
CV088_17120	0		CV081_08495	0		CV089_19640	0.091215		CV090_11705	0
CV088_17110	0		CV081_08490	0		CV089_19630	0.125771		CV090_11700	0
CV088_17105	0		CV081_08485	0		CV089_19625	0		CV090_11695	0
CV088_17100	0		CV081_08480	0		CV089_19620	0.169041		CV090_11690	0
CV088_17095	0		CV081_08475	0		CV089_19615	0		CV090_11685	0
CV088_17090	0		CV081_08470	0		CV089_19610	0.103224		CV090_11680	0
CV088_17085	0.734744		CV081_08465	0		CV089_19605	0.223339		CV090_11670	0.418088
CV088_17080	0		CV081_08460	0		CV089_19600	0.154835		CV090_11665	0.167999
CV088_17075	0.734744		CV081_08455	0		CV089_19595	0.0563468		CV090_11660	0.68046
CV088_17070	0		CV081_08450	0		CV089_19590	0.417179		CV090_11655	0
CV088_17065	0		CV081_08445	0		CV089_19585	0		CV090_11650	0.102579
CV088_17060	0		CV081_08440	0		CV089_19580	0.107413		CV090_11645	0
CV088_17055	0		CV081_08435	0		CV089_19580	0.107413		CV090_11640	0
CV088_17050	0		CV081_08430	0		CV089_19580	0.107413		CV090_11635	0
CV088_17045	1.13725		CV081_08425	0		CV089_19580	0.107413		CV090_11630	0
CV088_17040	0		CV081_08420	0		CV089_19580	0.107413		CV090_11625	0
CV088_17035	0		CV081_08415	0		CV089_19580	0.107413		CV090_11620	0
CV088_17025	0		CV081_08410	0		CV089_19575	0		CV090_11615	0.0481568
CV088_17020	0		CV081_08405	0		CV089_19570	1.77789		CV090_11610	1.36603
CV088_17015	0		CV081_08400	0		CV089_19565	0.264164		CV090_11605	0
CV088_17010	0		CV081_08395	0		CV089_19560	0		CV090_11600	0
CV088_17005	0		CV081_08390	0		CV089_19555	0		CV090_11595	0
CV088_17000	0		CV081_08385	0		CV089_19550	1.17359		CV090_11590	0
CV088_16995	0		CV081_08380	0		CV089_19545	0.445776		CV090_11585	0
CV088_16990	0		CV081_08375	0		CV089_19540	0.871116		CV090_11580	0
CV088_16985	0		CV081_08370	0		CV089_19535	1.61431		CV090_11575	0
CV088_16980	0		CV081_08355	0		CV089_19530	1.88979		CV090_11570	0.292773
CV088_16975	0		CV081_08350	0		CV089_19525	0.63811		CV090_11565	1.06335
CV088_16970	0		CV081_08345	0		CV089_19520	0.259513		CV090_11560	0
CV088_16965	0		CV081_08340	0		CV089_19515	0.823482		CV090_11555	0
CV088_16960	0		CV081_08335	0		CV089_19510	0.200276		CV090_11550	0
CV088_16950	0.165971		CV081_08330	0		CV089_19505	0		CV090_11545	0
CV088_16930	0.457287		CV081_08325	0		CV089_19500	0.59712		CV090_11540	0
CV088_16925	0.710784		CV081_08320	0.19224		CV089_19495	0		CV090_11535	0
CV088_16920	0.881295		CV081_08315	0		CV089_19490	0		CV090_11530	0.541055
CV088_16915	0.185773		CV081_08310	0		CV089_19485	0		CV090_11525	0
CV088_16910	1.03797		CV081_08305	0		CV089_19480	0		CV090_11520	0.156561
CV088_16900	0		CV081_08300	0		CV089_19475	0.0769327		CV090_11515	0
CV088_16895	0		CV081_08295	0		CV089_19470	0.261353		CV090_11510	0
CV088_16890	0		CV081_08290	0		CV089_19465	0		CV090_11505	0.153299
CV088_16885	0		CV081_08285	0		CV089_19460	0		CV090_11500	0
CV088_16880	0		CV081_08280	0		CV089_19455	0.453084		CV090_11495	0.325591
CV088_16875	0		CV081_08275	0.84386		CV089_19445	0		CV090_11490	0
CV088_16870	0		CV081_08270	0		CV089_19440	0.0704606		CV090_11485	0
CV088_16865	0		CV081_08265	0		CV089_19435	0.472446		CV090_11480	0
CV088_16860	0		CV081_08260	0		CV089_19430	0		CV090_11475	0
CV088_16855	0		CV081_08255	0		CV089_19425	0		CV090_11470	0
CV088_16850	0		CV081_08250	0		CV089_19410	0		CV090_11465	0
CV088_16845	0.194042		CV081_08245	0		CV089_19405	0		CV090_11460	0
CV088_16840	0		CV081_08240	0		CV089_19400	0		CV090_11455	0.0545063
CV088_16835	0		CV081_08230	0		CV089_19395	0		CV090_11450	0
CV088_16830	0		CV081_08225	0		CV089_19390	0.248992		CV090_11445	0
CV088_16825	0.240192		CV081_08220	0		CV089_19385	0.594368		CV090_11440	0
CV088_16820	0		CV081_08215	0		CV089_19380	0.36704		CV090_11435	0
CV088_16815	0		CV081_08210	0		CV089_19375	0.194978		CV090_11430	0
CV088_16810	0		CV081_08200	0		CV089_19370	0.180996		CV090_11425	0
CV088_16805	0		CV081_08195	0		CV089_19365	0.133036		CV090_11420	0.269537
CV088_16800	0		CV081_08190	0		CV089_19365	0.133036		CV090_11415	0.27663
CV088_16795	0.11793		CV081_08185	0		CV089_19365	0.133036		CV090_11410	0.192627
CV088_16785	0		CV081_08180	0		CV089_19360	0.801105		CV090_11405	0.086773
CV088_16780	0		CV081_08175	0		CV089_19355	0		CV090_11400	0
CV088_16775	0		CV081_08170	0		CV089_19350	0.0742961		CV090_11395	0
CV088_16770	0		CV081_08165	0		CV089_19345	0.0777442		CV090_11390	0
CV088_16765	0.181645		CV081_08160	0		CV089_19340	0.404954		CV090_11385	0.110155
CV088_16760	0		CV081_08155	0		CV089_19335	0.186115		CV090_11380	0.380604
CV088_16755	0.135388		CV081_08150	0		CV089_19330	0.215502		CV090_11375	0
CV088_16750	0.482006		CV081_08145	0		CV089_19325	0.0947321		CV090_11365	0
CV088_16745	0.458892		CV081_08140	0		CV089_19320	0		CV090_11360	0
CV088_16740	0		CV081_08135	0		CV089_19315	0		CV090_11355	0
CV088_16735	0.149638		CV081_08130	0		CV089_19310	0		CV090_11350	0.11426
CV088_16730	0		CV081_08125	0		CV089_19305	0		CV090_11345	0.269537
CV088_16725	0		CV081_08120	0		CV089_19300	0		CV090_11340	0.67302
CV088_16720	0.164923		CV081_08115	0		CV089_19295	0		CV090_11335	0
CV088_16710	0		CV081_08110	0		CV089_19290	0		CV090_11330	0
CV088_16705	0		CV081_08105	0		CV089_19285	0		CV090_11325	0.490557
CV088_16695	0		CV081_08100	0		CV089_19280	0		CV090_11320	0
CV088_16690	0		CV081_08095	0		CV089_19275	1.70832		CV090_11315	0.241144
CV088_16685	0		CV081_08090	0		CV089_19270	0		CV090_11310	0
CV088_16680	0		CV081_08085	0		CV089_19265	0.245672		CV090_11305	0.22434
CV088_16675	0		CV081_08080	0		CV089_19260	0.075514		CV090_11300	0
CV088_16670	0		CV081_08075	0		CV089_19255	0		CV090_11295	0
CV088_16665	0.34599		CV081_08070	0		CV089_19250	0.635359		CV090_11290	0.056085
CV088_16660	0		CV081_08065	0		CV089_19245	0.267035		CV090_11280	0
CV088_16655	0		CV081_08060	0		CV089_19240	0.292467		CV090_11275	0
CV088_16650	0.971858		CV081_08055	0		CV089_19235	0		CV090_11270	0.207472
CV088_16630	0		CV081_08050	0		CV089_19230	0		CV090_11265	0.707534
CV088_16625	0		CV081_08045	0		CV089_19225	0		CV090_11260	0
CV088_16620	0		CV081_08040	0		CV089_19220	0		CV090_11255	0.566027
CV088_16615	0		CV081_08035	0		CV089_19215	0		CV090_11245	0
CV088_16610	0		CV081_08030	0		CV089_19210	0		CV090_11240	0
CV088_16605	0		CV081_08025	0		CV089_19200	0.105893		CV090_11235	0
CV088_16600	0.62877		CV081_08020	0		CV089_19195	0		CV090_11230	0
CV088_16595	0		CV081_08015	0		CV089_19190	0		CV090_11225	0
CV088_16590	0		CV081_08010	0		CV089_19185	1.90608		CV090_11220	0
CV088_16585	0		CV081_08005	0		CV089_19180	0.124286		CV090_11215	0
CV088_16580	0		CV081_08000	0		CV089_19175	0.0985317		CV090_11210	0
CV088_16575	0		CV081_07995	0		CV089_19170	0.273984		CV090_11205	0
CV088_16570	0		CV081_07990	0		CV089_19165	0.409454		CV090_11200	0
CV088_16560	0		CV081_07985	0.992019		CV089_19160	0.35264		CV090_11195	0
CV088_16555	0		CV081_07980	0		CV089_19155	0		CV090_11190	0.112513
CV088_16550	0.222422		CV081_07975	0		CV089_19150	0		CV090_11185	0.203269
CV088_16545	0		CV081_07970	0		CV089_19145	0.126202		CV090_11180	0
CV088_16540	0		CV081_07965	0		CV089_19140	0.2296		CV090_11175	0
CV088_16535	0		CV081_07960	0		CV089_19135	0		CV090_11170	0
CV088_16530	0.527356		CV081_07955	0		CV089_19130	0		CV090_11165	0
CV088_16525	0		CV081_07950	0.57502		CV089_19125	0		CV090_11160	0
CV088_16515	0.135388		CV081_07945	0		CV089_19120	0.2996		CV090_11155	0.126868
CV088_16510	0		CV081_07940	0		CV089_19115	0		CV090_11150	0
CV088_16500	0		CV081_07935	0		CV089_19110	0		CV090_11145	0.0171284
CV088_16495	0.167243		CV081_07930	0		CV089_19105	0		CV090_11140	0
CV088_16490	0		CV081_07925	0		CV089_19100	0		CV090_11135	0
CV088_16485	0		CV081_07920	0		CV089_19095	0		CV090_11130	0
CV088_16475	0		CV081_07915	0		CV089_19090	0		CV090_11125	0
CV088_16470	0		CV081_07910	0		CV089_19085	0.272969		CV090_11120	0
CV088_16465	1.16018		CV081_07905	0		CV089_19080	0.252403		CV090_11115	0
CV088_16460	0		CV081_07900	0		CV089_19075	0		CV090_11110	0
CV088_16455	0		CV081_07895	0		CV089_19070	0.102363		CV090_11105	0
CV088_16450	0		CV081_07890	0		CV089_19065	0.364139		CV090_11100	0.162795
CV088_16445	0.232712		CV081_07885	0		CV089_19060	0		CV090_11095	0
CV088_16440	0		CV081_07880	0		CV089_19055	0.458724		CV090_11090	0.286689
CV088_16435	0		CV081_07875	0		CV089_19050	0.261353		CV090_11085	1.06335
CV088_16430	0		CV081_07870	0		CV089_19045	0.111669		CV090_11080	0.979662
CV088_16425	0		CV081_07865	0		CV089_19040	0		CV090_11075	0.593415
CV088_16420	0		CV081_07860	0		CV089_19035	0		CV090_11070	0.273545
CV088_16410	0.291929		CV081_07855	0		CV089_19030	0.26322		CV090_11065	0
CV088_16405	0		CV081_07850	0		CV089_19025	0		CV090_11055	0.103348
CV088_16400	0.201828		CV081_07845	0		CV089_19020	0		CV090_11050	0.244464
CV088_16395	0		CV081_07840	0		CV089_19015	0.213011		CV090_11045	0.105421
CV088_16390	0		CV081_07835	0		CV089_19010	0		CV090_11040	0.0886548
CV088_16385	0		CV081_07830	0		CV089_19005	0.173009		CV090_11035	0
CV088_16380	0		CV081_07825	0		CV089_19000	0.0861001		CV090_11030	0
CV088_16375	0		CV081_07820	0		CV089_18980	0		CV090_11025	0.121026
CV088_16370	0		CV081_07815	0		CV089_18975	0		CV090_11020	0
CV088_16370	0		CV081_07810	0		CV089_18970	0		CV090_11015	1.06287
CV088_16370	0		CV081_07805	0		CV089_18965	0		CV090_11010	10.5895
CV088_16370	0		CV081_07800	0		CV089_18960	0		CV090_11005	3.71832
CV088_16370	0		CV081_07795	0		CV089_18955	0		CV090_11000	1.35763
CV088_16370	0		CV081_07790	0		CV089_18950	0		CV090_10995	0.0494513
CV088_16370	0		CV081_07780	0		CV089_18945	0		CV090_10990	0
CV088_16370	0		CV081_07775	0		CV089_18940	0.124496		CV090_10985	0
CV088_16370	0		CV081_07770	0		CV089_18935	0.310978		CV090_10980	0.239426
CV088_16365	0		CV081_07765	0		CV089_18930	0		CV090_10975	10.0219
CV088_16345	0		CV081_07760	0		CV089_18925	1.71399		CV090_10970	2.02355
CV088_16340	0		CV081_07750	0		CV089_18915	0		CV090_10965	0.277046
CV088_16335	0		CV081_07745	0		CV089_18910	0		CV090_10960	0
CV088_16330	0		CV081_07740	0		CV089_18905	0		CV090_10955	0.0631076
CV088_16325	0.0810313		CV081_07735	0		CV089_18900	0.122023		CV090_10950	0
CV088_16320	0		CV081_07730	0		CV089_18895	0		CV090_10945	0
CV088_16315	0		CV081_07725	0		CV089_18890	0.15884		CV090_10940	0
CV088_16310	0		CV081_07720	0		CV089_18885	0		CV090_10935	0
CV088_16305	0		CV081_07715	0		CV089_18880	0		CV090_10930	0
CV088_16300	0		CV081_07710	0		CV089_18875	0.586263		CV090_10925	0
CV088_16295	0		CV081_07705	0		CV089_18870	0.891552		CV090_10910	0.0838081
CV088_16290	0		CV081_07700	0		CV089_18865	0.433539		CV090_10905	0
CV088_16285	0		CV081_07695	0		CV089_18860	0.226774		CV090_10900	0
CV088_16280	0.527356		CV081_07690	0		CV089_18855	0.354335		CV090_10895	0
CV088_16275	0		CV081_07685	0		CV089_18850	0.594368		CV090_10890	0.0711639
CV088_16265	0.379085		CV081_07680	0		CV089_18845	0		CV090_10885	0
CV088_16260	0		CV081_07675	0		CV089_18840	0		CV090_10880	0.0855622
CV088_16235	0.392745		CV081_07670	0		CV089_18835	0		CV090_10875	0
CV088_16230	0.226662		CV081_07665	0		CV089_18830	0.283468		CV090_10870	0
CV088_16225	0.409127		CV081_07660	0		CV089_18825	0		CV090_10865	0
CV088_16215	0		CV081_07655	0		CV089_18820	0		CV090_10860	0
CV088_16210	0.33194		CV081_07635	0		CV089_18815	0		CV090_10855	0
CV088_16205	0		CV081_07630	0		CV089_18810	0.060411		CV090_10850	0.272532
CV088_16200	0.773872		CV081_07625	0		CV089_18805	0.116617		CV090_10845	0
CV088_16195	0		CV081_07620	0		CV089_18800	0		CV090_10840	0.266607
CV088_16190	0.148957		CV081_07615	0		CV089_18795	0		CV090_10835	0.291998
CV088_16185	0.866122		CV081_07610	0		CV089_18790	0		CV090_10830	0
CV088_16180	0		CV081_07605	0		CV089_18785	0.343331		CV090_10825	0
CV088_16175	0		CV081_07600	0		CV089_18780	0		CV090_10820	0
CV088_16170	0		CV081_07595	0		CV089_18775	0		CV090_10815	0
CV088_16165	0		CV081_07590	0		CV089_18770	0		CV090_10800	0
CV088_16160	0		CV081_07585	0		CV089_18765	0.259513		CV090_10795	0
CV088_16155	0		CV081_07580	0.227591		CV089_18760	0		CV090_10790	0.04669
CV088_16150	0		CV081_07575	0		CV089_18755	0		CV090_10785	0
CV088_16145	0.281862		CV081_07570	0		CV089_18750	0		CV090_10780	0.0973327
CV088_16145	0.281862		CV081_07565	0		CV089_18745	0		CV090_10775	0
CV088_16145	0.281862		CV081_07560	1.22985		CV089_18740	0		CV090_10770	0.154587
CV088_16145	0.281862		CV081_07555	0		CV089_18735	0		CV090_10765	0
CV088_16145	0.281862		CV081_07550	0		CV089_18730	0.297184		CV090_10760	0
CV088_16140	0		CV081_07545	0		CV089_18725	0		CV090_10755	0.507473
CV088_16130	0		CV081_07540	0		CV089_18720	0		CV090_10750	0
CV088_16125	0.180144		CV081_07535	0.928247		CV089_18715	0		CV090_10745	0
CV088_16120	0		CV081_07530	0		CV089_18710	0		CV090_10740	0.351514
CV088_16110	0		CV081_07525	0		CV089_18705	0		CV090_10735	0
CV088_16105	0		CV081_07520	0		CV089_18700	0		CV090_10730	0
CV088_16090	0		CV081_07510	0		CV089_18695	0		CV090_10725	0
CV088_16085	0		CV081_07505	0		CV089_18690	0		CV090_10720	0.0451987
CV088_16080	0		CV081_07500	0		CV089_18685	0		CV090_10715	0.108211
CV088_16070	2.21668		CV081_07495	0		CV089_18670	0		CV090_10710	0.157905
CV088_16065	0		CV081_07490	0		CV089_18665	0.667991		CV090_10705	0
CV088_16055	0		CV081_07485	0		CV089_18660	1.02583		CV090_10700	0.309174
CV088_16050	0.228444		CV081_07480	0		CV089_18655	0.88442		CV090_10695	0
CV088_16050	0.228444		CV081_07475	0		CV089_18650	0		CV090_10690	0.246925
CV088_16050	0.228444		CV081_07470	0.64017		CV089_18645	0.0985317		CV090_10685	0
CV088_16050	0.228444		CV081_07465	0		CV089_18640	0		CV090_10680	0
CV088_16050	0.228444		CV081_07460	0		CV089_18625	0		CV090_10675	0
CV088_16050	0.228444		CV081_07455	0		CV089_18615	0.124918		CV090_10670	0
CV088_16040	0.905082		CV081_07450	0		CV089_18610	0		CV090_10665	0.106953
CV088_16035	0.265822		CV081_07445	0		CV089_18605	0.41876		CV090_10660	0.189648
CV088_16030	0.447892		CV081_07440	0		CV089_18600	0		CV090_10655	0
CV088_16025	0		CV081_07435	0		CV089_18595	0		CV090_10650	0
CV088_16020	0		CV081_07430	0		CV089_18590	0		CV090_10645	0
CV088_16015	0		CV081_07425	0		CV089_18585	0		CV090_10640	0
CV088_16010	0.857602		CV081_07420	0		CV089_18580	0.472446		CV090_10635	1.67235
CV088_16000	0		CV081_07415	0		CV089_18575	0.315504		CV090_10630	0
CV088_15995	0		CV081_07410	0		CV089_18565	0		CV090_10625	0
CV088_15990	0		CV081_07405	0		CV089_18560	0		CV090_10620	0
CV088_15985	0		CV081_07400	0		CV089_18555	0		CV090_10620	0
CV088_15960	0		CV081_07390	0		CV089_18550	0.18243		CV090_10615	0
CV088_15955	0.578692		CV081_07375	0		CV089_18545	0.192936		CV090_10610	0
CV088_15950	0		CV081_07370	0		CV089_18540	0		CV090_10605	0.169939
CV088_15945	0.238222		CV081_07365	0		CV089_18535	0.163781		CV090_10600	0
CV088_15940	0		CV081_07360	0		CV089_18530	0.210817		CV090_10595	0
CV088_15935	0.381295		CV081_07355	0		CV089_18525	0		CV090_10590	0.384851
CV088_15930	0		CV081_07350	0		CV089_18520	0		CV090_10585	0.0884417
CV088_15925	0		CV081_07345	0		CV089_18515	0		CV090_10580	0.141507
CV088_15920	0		CV081_07340	0		CV089_18510	0		CV090_10575	0
CV088_15915	0		CV081_07335	0		CV089_18500	0.339639		CV090_10570	0
CV088_15910	0.233543		CV081_07330	0		CV089_18495	0.104988		CV090_10565	0
CV088_15905	0		CV081_07325	0		CV089_18490	0.107751		CV090_10560	0.332957
CV088_15900	0		CV081_07320	0		CV089_18485	0.400553		CV090_10555	0
CV088_15895	0		CV081_07315	0		CV089_18480	0		CV090_10550	0
CV088_15890	0.181142		CV081_07310	0		CV089_18475	0.531502		CV090_10545	0
CV088_15885	0		CV081_07300	0		CV089_18470	0		CV090_10540	0
CV088_15880	0.273036		CV081_07295	0		CV089_18470	0		CV090_10535	0
CV088_15875	0.3904		CV081_07290	0		CV089_18465	0		CV090_10530	0
CV088_15870	0		CV081_07285	0		CV089_18460	0.122428		CV090_10520	0
CV088_15860	0		CV081_07280	0		CV089_18455	0		CV090_10515	0
CV088_15855	0		CV081_07275	0		CV089_18450	0		CV090_10510	0.779486
CV088_15850	0		CV081_07265	0		CV089_18445	0		CV090_10500	0.0973327
CV088_15845	0		CV081_07255	0		CV089_18440	0.218052		CV090_10495	0
CV088_15840	0		CV081_07250	0		CV089_18435	0		CV090_10490	0
CV088_15835	0		CV081_07240	0		CV089_18430	0		CV090_10485	0
CV088_15830	0		CV081_07235	0		CV089_18425	0.102363		CV090_10480	0
CV088_15825	0		CV081_07230	0		CV089_18420	0.363062		CV090_10475	0
CV088_15820	0		CV081_07225	0		CV089_18415	0		CV090_10475	0
CV088_15815	0		CV081_07220	0		CV089_18410	0		CV090_10470	0
CV088_15805	0		CV081_07215	0		CV089_18405	0.504806		CV090_10465	0
CV088_15800	0.284933		CV081_07210	0		CV089_18400	0		CV090_10460	0
CV088_15795	0		CV081_07205	0		CV089_18395	0.124496		CV090_10455	0
CV088_15790	0		CV081_07200	0		CV089_18390	0.142281		CV090_10450	0
CV088_15780	0		CV081_07195	0		CV089_18385	0		CV090_10445	0
CV088_15770	0		CV081_07190	0		CV089_18380	0.0711405		CV090_10440	0
CV088_15765	0		CV081_07185	0		CV089_18375	0.20938		CV090_10435	0
CV088_15760	0		CV081_07180	0		CV089_18370	0		CV090_10430	0
CV088_15755	0		CV081_07175	0		CV089_18365	0.476519		CV090_10425	0
CV088_15750	0		CV081_07170	0		CV089_18360	0		CV090_10420	0.321325
CV088_15745	0.32055		CV081_07165	0		CV089_18355	0		CV090_10415	0.169939
CV088_15740	0		CV081_07160	0		CV089_18350	0.15884		CV090_10410	0.13187
CV088_15735	0		CV081_07155	0		CV089_18345	0		CV090_10405	0
CV088_15730	0		CV081_07150	0		CV089_18340	0.183337		CV090_10400	0.103932
CV088_15725	0		CV081_07145	0		CV089_18335	0.431233		CV090_10395	0
CV088_15720	0.549514		CV081_07140	0		CV089_18330	0.102649		CV090_10390	0
CV088_15715	0.737506		CV081_07135	0		CV089_18325	0.152592		CV090_10385	0
CV088_15705	0		CV081_07130	0		CV089_18320	0.110332		CV090_10380	0.14956
CV088_15700	0.222422		CV081_07125	0		CV089_18315	0		CV090_10375	0.135264
CV088_15695	0		CV081_07120	0		CV089_18310	0		CV090_10370	0
CV088_15690	0		CV081_07115	0		CV089_18305	0		CV090_10360	0
CV088_15685	0.285867		CV081_07110	0		CV089_18300	0		CV090_10355	2.75079
CV088_15675	0.364302		CV081_07105	0		CV089_18295	0		CV090_10350	0
CV088_15670	0		CV081_07100	0		CV089_18290	0		CV090_10345	0
CV088_15650	0		CV081_07095	0		CV089_18285	0		CV090_10340	0.125142
CV088_15645	0		CV081_07090	0		CV089_18280	0.422359		CV090_10335	0
CV088_15640	0		CV081_07085	0		CV089_18275	0.0790789		CV090_10330	0
CV088_15620	0		CV081_07080	0		CV089_18270	0.195495		CV090_10325	0.29912
CV088_15615	0		CV081_07075	0		CV089_18265	0.441705		CV090_10320	0
CV088_15605	0		CV081_07070	0		CV089_18215	0		CV090_10315	0.262798
CV088_15600	0		CV081_07065	0		CV089_18200	0.588045		CV090_10310	0.304064
CV088_15595	0		CV081_07060	0		CV089_18195	0		CV090_10305	0
CV088_15590	0		CV081_07055	0		CV089_18190	0.614181		CV090_10300	0.122639
CV088_15585	0		CV081_07050	0		CV089_18185	0.934623		CV090_10295	0.128643
CV088_15580	0		CV081_07045	0		CV089_18180	0		CV090_10285	0
CV088_15575	0		CV081_07040	0		CV089_18175	0.0559193		CV090_10280	0.101916
CV088_15570	0		CV081_07035	0		CV089_18170	0.204727		CV090_10275	0
CV088_15565	0		CV081_07030	0		CV089_18165	0		CV090_10270	0.251138
CV088_15560	0		CV081_07025	0		CV089_18150	0.290164		CV090_10265	0
CV088_15555	0		CV081_07020	0		CV089_18145	0.122836		CV090_10260	0
CV088_15550	0		CV081_07015	0		CV089_18140	0		CV090_10255	0.11643
CV088_15540	0		CV081_07010	0		CV089_18135	0		CV090_10250	0.221637
CV088_15530	0.618365		CV081_07005	0		CV089_18130	0		CV090_10245	0.0451433
CV088_15525	0.684734		CV081_07000	0		CV089_18125	0.199733		CV090_10240	0
CV088_15520	0		CV081_06995	0		CV089_18115	0		CV090_10235	0
CV088_15515	0		CV081_06990	0		CV089_18110	0.354335		CV090_10230	0
CV088_15510	0		CV081_06985	0		CV089_18105	0.330336		CV090_10225	0
CV088_15505	0		CV081_06980	0.68759		CV089_18100	0.705955		CV090_10220	0
CV088_15500	0		CV081_06975	0		CV089_18095	0.178888		CV090_10215	0
CV088_15495	0		CV081_06970	0		CV089_18090	0.192936		CV090_10210	0
CV088_15480	0		CV081_06965	0		CV089_18085	0.383863		CV090_10205	0.083428
CV088_15475	0		CV081_06960	0		CV089_18080	0.504806		CV090_10200	0.157566
CV088_15470	0		CV081_06955	0		CV089_18075	0		CV090_10195	0
CV088_15465	0		CV081_06950	0		CV089_18070	0.338081		CV090_10190	0
CV088_15460	0		CV081_06945	0		CV089_18065	0		CV090_10185	0.151406
CV088_15455	0		CV081_06940	0		CV089_18055	0		CV090_10180	0
CV088_15450	0.337073		CV081_06935	0		CV089_18045	0		CV090_10175	0
CV088_15445	0		CV081_06930	0.2967		CV089_18040	0		CV090_10170	0
CV088_15440	0		CV081_06920	0		CV089_18035	0		CV090_10165	0
CV088_15425	0		CV081_06915	0		CV089_18030	0		CV090_10160	0
CV088_15420	0		CV081_06910	0		CV089_18015	0		CV090_10155	0.154587
CV088_15415	0		CV081_06905	0		CV089_18010	0.283468		CV090_10150	0.454219
CV088_15410	0		CV081_06900	0		CV089_18005	0.198479		CV090_10145	0.0710266
CV088_15405	0		CV081_06895	0		CV089_18000	0.809908		CV090_10140	0
CV088_15400	0		CV081_06890	0		CV089_17995	0		CV090_10135	0
CV088_15395	0		CV081_06885	0		CV089_17985	0.0287002		CV090_10120	0.454219
CV088_15390	0		CV081_06880	0		CV089_17985	0.0287002		CV090_10115	0
CV088_15385	0		CV081_06875	0		CV089_17980	0		CV090_10105	0.0711639
CV088_15380	0		CV081_06860	0		CV089_17975	0		CV090_10100	0
CV088_15370	0		CV081_06855	0		CV089_17970	0		CV090_10095	0
CV088_15365	0.20435		CV081_06850	0		CV089_17965	0.118112		CV090_10090	0.135264
CV088_15355	0		CV081_06845	0		CV089_17960	0.0728276		CV090_10085	0
CV088_15350	0		CV081_06840	0		CV089_17955	0		CV090_10080	0.151719
CV088_15345	0		CV081_06835	0		CV089_17950	0		CV090_10075	0
CV088_15340	0		CV081_06830	0		CV089_17940	0		CV090_10070	0
CV088_15335	0		CV081_06825	0.455981		CV089_17935	0		CV090_10065	0
CV088_15320	0		CV081_06820	0		CV089_17930	0.12506		CV090_10060	0.0465718
CV088_15315	0		CV081_06815	0		CV089_17925	0		CV090_10055	0
CV088_15310	0		CV081_06810	0		CV089_17920	0		CV090_10050	0
CV088_15305	0		CV081_06805	0		CV089_17920	0		CV090_10045	0
CV088_15300	0		CV081_06800	0		CV089_17915	0		CV090_10040	0
CV088_15295	0		CV081_06795	0		CV089_17910	0		CV090_10035	1.93641
CV088_15285	0		CV081_06790	0		CV089_17905	0.163057		CV090_10030	0.368532
CV088_15275	0		CV081_06785	0		CV089_17900	0.173825		CV090_10025	0
CV088_15270	0		CV081_06780	0		CV089_17895	0		CV090_10020	0.773658
CV088_15265	0		CV081_06775	0		CV089_17890	0		CV090_10015	0.603144
CV088_15260	0.197858		CV081_06770	0		CV089_17885	0.145082		CV090_10005	0.140427
CV088_15255	0.255938		CV081_06765	0		CV089_17880	0.906168		CV090_10000	0.0997067
CV088_15250	0		CV081_06755	0		CV089_17875	0		CV090_09995	0.435921
CV088_15245	0		CV081_06750	0		CV089_17870	0		CV090_09990	0
CV088_15240	0		CV081_06745	0		CV089_17865	0		CV090_09985	0
CV088_15235	0		CV081_06740	0		CV089_17860	0.207027		CV090_09980	0
CV088_15230	0.288071		CV081_06735	0		CV089_17855	0.216769		CV090_09975	0
CV088_15225	0		CV081_06730	0		CV089_17845	0.142281		CV090_09970	0
CV088_15210	0		CV081_06725	0		CV089_17840	0		CV090_09965	0
CV088_15205	0		CV081_06720	0		CV089_17830	0		CV090_09960	0
CV088_15195	0		CV081_06715	0		CV089_17825	0		CV090_09955	0.188676
CV088_15190	0.462953		CV081_06710	0		CV089_17820	0		CV090_09950	0
CV088_15185	0		CV081_06705	0		CV089_17815	0.0646507		CV090_09945	0
CV088_15180	0		CV081_06700	0		CV089_17810	0.575794		CV090_09940	0
CV088_15175	1.23381		CV081_06695	0		CV089_17805	0.445776		CV090_09935	0.128643
CV088_15170	0		CV081_06690	0		CV089_17800	0.336026		CV090_09930	0
CV088_15160	0		CV081_06685	0		CV089_17795	0		CV090_09925	0
CV088_15155	0		CV081_06680	0		CV089_17790	0		CV090_09920	0
CV088_15150	0.551833		CV081_06675	0		CV089_17785	0.233726		CV090_09915	0
CV088_15145	0		CV081_06670	0		CV089_17780	0		CV090_09910	0
CV088_15140	0		CV081_06665	0		CV089_17775	0.107437		CV090_09905	0
CV088_15135	0		CV081_06660	0		CV089_17770	0		CV090_09900	0
CV088_15130	0		CV081_06655	0		CV089_17765	0		CV090_09895	0.16877
CV088_15125	0		CV081_06650	0		CV089_17760	0.0747482		CV090_09890	0
CV088_15120	0		CV081_06640	0		CV089_17755	0.100411		CV090_09885	0.11217
CV088_15115	0		CV081_06635	0		CV089_17750	0.0739976		CV090_09880	0.253736
CV088_15110	0		CV081_06630	0		CV089_17745	0		CV090_09875	0.384583
CV088_15105	0		CV081_06625	0		CV089_17740	0.890508		CV090_09870	2.62798
CV088_15100	0.556529		CV081_06620	0		CV089_17735	0.0611123		CV090_09865	0.119648
CV088_15095	0		CV081_06615	0		CV089_17730	0.302056		CV090_09860	0
CV088_15090	0		CV081_06610	0		CV089_17725	0.223339		CV090_09855	0.0796358
CV088_15085	0		CV081_06605	0		CV089_17720	0		CV090_09850	1.09499
CV088_15080	0.228245		CV081_06595	0		CV089_17715	0		CV090_09845	1.33303
CV088_15075	0		CV081_06590	0		CV089_17710	0		CV090_09840	0
CV088_15065	0		CV081_06585	0		CV089_17705	0		CV090_09835	0
CV088_15060	0		CV081_06580	0		CV089_17700	0		CV090_09830	0
CV088_15060	0		CV081_06575	0		CV089_17695	0		CV090_09825	0
CV088_15045	0		CV081_06570	0		CV089_17690	0		CV090_09815	0
CV088_15030	0		CV081_06565	0		CV089_17685	0.248992		CV090_09810	0
CV088_15025	0.638595		CV081_06560	0		CV089_17680	0		CV090_09805	0
CV088_15020	0		CV081_06555	0		CV089_17675	0		CV090_09800	0
CV088_15020	0		CV081_06550	0		CV089_17670	0		CV090_09795	0
CV088_15020	0		CV081_06545	0		CV089_17665	0.0566935		CV090_09790	0
CV088_15020	0		CV081_06540	0		CV089_17660	0.134985		CV090_09785	0
CV088_15010	0		CV081_06535	0		CV089_17655	0		CV090_09780	0
CV088_15000	0		CV081_06530	0		CV089_17650	0		CV090_09775	0
CV088_14995	0		CV081_06525	0		CV089_17645	0		CV090_09770	0
CV088_14990	0		CV081_06520	0		CV089_17640	0		CV090_09765	0
CV088_14985	0		CV081_06515	0		CV089_17635	0		CV090_09760	0.621482
CV088_14980	0		CV081_06510	0		CV089_17630	0		CV090_09755	0
CV088_14970	0		CV081_06505	0		CV089_17625	0.196015		CV090_09750	0.761209
CV088_14965	0.37474		CV081_06500	0		CV089_17620	0.268006		CV090_09745	0.593415
CV088_14960	0		CV081_06495	0		CV089_17615	6.64172		CV090_09740	0.195701
CV088_14955	0		CV081_06490	0		CV089_17610	0		CV090_09735	0.533214
CV088_14950	0		CV081_06485	0		CV089_17605	0.0690091		CV090_09730	0
CV088_14945	0		CV081_06480	0		CV089_17600	0.136484		CV090_09725	0.325591
CV088_14940	0		CV081_06475	0		CV089_17595	0		CV090_09715	0
CV088_14935	0		CV081_06470	0.408662		CV089_17590	0.436966		CV090_09710	0
CV088_14930	0.766315		CV081_06460	0		CV089_17585	0		CV090_09705	0
CV088_14925	0		CV081_06455	0		CV089_17580	0.2583		CV090_09700	0.782803
CV088_14920	0		CV081_06450	0		CV089_17575	0.184716		CV090_09695	0.968204
CV088_14915	0		CV081_06445	0		CV089_17570	0.170343		CV090_09690	1.28073
CV088_14905	0.301347		CV081_06435	0		CV089_17565	0.27988		CV090_09685	0.634341
CV088_14900	0.122001		CV081_06430	0		CV089_17560	0.282846		CV090_09680	0.140427
CV088_14895	0		CV081_06425	0		CV089_17550	0.226774		CV090_09675	0
CV088_14885	0		CV081_06420	0.42608		CV089_17545	0		CV090_09670	0
CV088_14880	0		CV081_06415	0		CV089_17540	0		CV090_09665	0
CV088_14875	0		CV081_06410	0		CV089_17535	0.056175		CV090_09660	0.215156
CV088_14870	0		CV081_06405	0		CV089_17530	0		CV090_09655	0
CV088_14865	0		CV081_06400	0		CV089_17525	0		CV090_09650	0
CV088_14860	0		CV081_06395	0		CV089_17520	0.397671		CV090_09645	0.0437476
CV088_14850	0		CV081_06390	0		CV089_17515	0		CV090_09640	0
CV088_14845	0		CV081_06385	0		CV089_17510	0.469437		CV090_09635	0.570415
CV088_14840	0		CV081_06380	0		CV089_17505	0.102792		CV090_09630	0.794506
CV088_14835	0		CV081_06375	0		CV089_17500	0		CV090_09625	0.956221
CV088_14825	0.630286		CV081_06370	0		CV089_17495	0		CV090_09620	1.64869
CV088_14820	0		CV081_06365	0		CV089_17490	0		CV090_09615	0
CV088_14815	0		CV081_06360	0		CV089_17475	0		CV090_09610	0.266607
CV088_14810	0		CV081_06355	0		CV089_17470	0.0327272		CV090_09605	4.99407
CV088_14805	0.616907		CV081_06350	0		CV089_17460	0		CV090_09600	0
CV088_14800	0		CV081_06345	0		CV089_17455	0		CV090_09595	0
CV088_14795	0		CV081_06340	0		CV089_17450	0		CV090_09590	0
CV088_14790	0		CV081_06335	0		CV089_17445	0.102363		CV090_09585	0.471689
CV088_14785	0.309183		CV081_06330	0		CV089_17440	0		CV090_09580	0.139363
CV088_14780	0.280653		CV081_06325	0		CV089_17435	0		CV090_09575	0
CV088_14775	0		CV081_06320	0		CV089_17430	0		CV090_09570	0
CV088_14770	0		CV081_06315	0		CV089_17425	0		CV090_09565	0
CV088_14765	0		CV081_06310	0		CV089_17420	0.294807		CV090_09560	0
CV088_14760	0		CV081_06305	0		CV089_17415	0		CV090_09555	0
CV088_14755	0		CV081_06300	0		CV089_17410	0.323253		CV090_09550	0
CV088_14750	0		CV081_06295	0		CV089_17405	0		CV090_09545	0
CV088_14745	0		CV081_06290	0		CV089_17400	0		CV090_09540	0
CV088_14740	0		CV081_06285	0		CV089_17395	0.267035		CV090_09535	0
CV088_14735	0		CV081_06280	0		CV089_17390	0		CV090_09530	0
CV088_14730	0.216172		CV081_06275	0		CV089_17385	0.180641		CV090_09525	0.0787832
CV088_14720	0		CV081_06270	0		CV089_17380	0		CV090_09520	0
CV088_14715	0.130393		CV081_06265	0		CV089_17375	0.130215		CV090_09515	0
CV088_14710	0		CV081_06260	0		CV089_17370	0		CV090_09510	0
CV088_14705	0		CV081_06255	0		CV089_17365	0		CV090_09505	0.0615247
CV088_14700	1.08987		CV081_06245	1.03964		CV089_17360	0.41876		CV090_09500	0.0824927
CV088_14695	0.641099		CV081_06240	0		CV089_17355	0		CV090_09495	0
CV088_14690	0		CV081_06235	0		CV089_17350	0		CV090_09490	0.0792926
CV088_14675	0		CV081_06230	0		CV089_17345	0		CV090_09485	0.588668
CV088_14670	0		CV081_06225	0		CV089_17340	0.0739976		CV090_09480	0
CV088_14665	0		CV081_06220	0		CV089_17335	0.302056		CV090_09475	0
CV088_14660	0		CV081_06215	0		CV089_17330	0		CV090_09470	0.0611159
CV088_14655	0.196964		CV081_06210	0		CV089_17325	0		CV090_09460	0.133788
CV088_14650	0		CV081_06200	0		CV089_17320	0.0714162		CV090_09455	0.468685
CV088_14645	1.10367		CV081_06195	0		CV089_17315	0		CV090_09450	1.50941
CV088_14640	1.00992		CV081_06190	0		CV089_17310	0		CV090_09445	0
CV088_14635	0		CV081_06185	0		CV089_17300	0.0610113		CV090_09440	0.275938
CV088_14630	0		CV081_06180	0		CV089_17295	0		CV090_09435	4.35171
CV088_14625	0		CV081_06175	0		CV089_17290	0.128849		CV090_09425	0.21226
CV088_14620	0		CV081_06170	0		CV089_17285	0.55554		CV090_09420	0.673987
CV088_14615	0		CV081_06165	0		CV089_17280	0.754257		CV090_09415	0.656996
CV088_14610	0		CV081_06160	0		CV089_17275	0		CV090_09410	0
CV088_14605	0		CV081_06155	0		CV089_17270	0.172523		CV090_09405	0
CV088_14590	0		CV081_06150	0		CV089_17265	0.138018		CV090_09400	0
CV088_14580	0		CV081_06145	0		CV089_17260	0.310541		CV090_09395	0
CV088_14575	0.19462		CV081_06140	0		CV089_17255	0		CV090_09390	0
CV088_14570	0		CV081_06135	0		CV089_17250	0.310043		CV090_09385	0.131399
CV088_14565	0		CV081_06130	0		CV089_17240	0		CV090_09380	0.610652
CV088_14560	0		CV081_06120	0		CV089_17235	0.037757		CV090_09375	0.139893
CV088_14555	0		CV081_06110	0		CV089_17230	0.469437		CV090_09370	0
CV088_14550	0		CV081_06105	0		CV089_17225	0.619342		CV090_09365	0
CV088_14545	0		CV081_06100	0		CV089_17220	0		CV090_09360	0
CV088_14540	0		CV081_06095	0		CV089_17215	0.491849		CV090_09355	0
CV088_14535	0		CV081_06090	0		CV089_17210	0.124918		CV090_09350	0
CV088_14530	0		CV081_06085	0		CV089_17205	0.30709		CV090_09345	0
CV088_14525	0		CV081_06080	0		CV089_17200	0.558346		CV090_09325	0
CV088_14520	0		CV081_06075	0		CV089_17195	0.480021		CV090_09320	0
CV088_14515	0		CV081_06070	0		CV089_17190	0.682423		CV090_09315	0.259097
CV088_14510	0		CV081_06065	0		CV089_17185	0.537968		CV090_09310	0
CV088_14505	0		CV081_06060	0		CV089_17180	0.640556		CV090_09305	0.046105
CV088_14500	0.601307		CV081_06055	0		CV089_17175	0.619342		CV090_09300	0.418088
CV088_14495	0		CV081_06050	0		CV089_17170	0		CV090_09295	0.194665
CV088_14490	0		CV081_06045	0		CV089_17165	0.134985		CV090_09290	0
CV088_14475	0		CV081_06040	0		CV089_17160	0		CV090_09285	0
CV088_14465	0		CV081_06035	0		CV089_17155	0.126635		CV090_09280	0
CV088_14460	0		CV081_06030	0		CV089_17150	0.187536		CV090_09275	0
CV088_14435	0		CV081_06025	0		CV089_17145	0.279703		CV090_09270	0
CV088_14430	0		CV081_06020	0		CV089_17140	0.289026		CV090_09265	0
CV088_14425	0		CV081_06015	0		CV089_17135	0.421578		CV090_09260	0
CV088_14420	0		CV081_06010	0		CV089_17130	0.171741		CV090_09255	0
CV088_14415	0		CV081_06005	0		CV089_17120	0.117359		CV090_09250	0
CV088_14410	1.17371		CV081_06000	0		CV089_17115	0.134003		CV090_09245	0
CV088_14405	0		CV081_05995	0		CV089_17105	0		CV090_09240	0.795497
CV088_14400	0.180642		CV081_05990	0		CV089_17100	0		CV090_09235	0.894244
CV088_14395	0		CV081_05985	0		CV089_17095	0.267035		CV090_09225	0
CV088_14390	0		CV081_05980	0		CV089_17090	0		CV090_09220	0
CV088_14385	0		CV081_05975	1.7802		CV089_17080	0		CV090_09215	0
CV088_14380	0		CV081_05970	0		CV089_17075	0		CV090_09210	0
CV088_14375	0		CV081_05965	0		CV089_17070	0		CV090_09205	0
CV088_14370	0		CV081_05960	0		CV089_17065	0		CV090_09200	0
CV088_14365	0		CV081_05945	0		CV089_17060	0		CV090_09195	0
CV088_14345	0		CV081_05940	0		CV089_17055	0		CV090_09190	0
CV088_14335	0		CV081_05930	0		CV089_17050	0.100961		CV090_09185	0
CV088_14335	0		CV081_05925	0		CV089_17045	0		CV090_09180	0
CV088_14330	0		CV081_05920	0		CV089_17040	0.417179		CV090_09175	0.0851661
CV088_14325	0		CV081_05915	0		CV089_17035	0		CV090_09170	0
CV088_14325	0		CV081_05910	0		CV089_17030	0		CV090_09165	2.32719
CV088_14325	0		CV081_05900	0		CV089_17025	0		CV090_09160	0.103932
CV088_14320	0		CV081_05895	0		CV089_17020	0		CV090_09155	0
CV088_14320	0		CV081_05890	0		CV089_17015	0.297184		CV090_09150	0
CV088_14320	0		CV081_05885	0		CV089_17010	0.0993285		CV090_09145	0
CV088_14315	0.283697		CV081_05880	0		CV089_17005	0.188014		CV090_09140	0
CV088_14310	0.386175		CV081_05875	0		CV089_17000	0		CV090_09135	0
CV088_14305	0		CV081_05870	0		CV089_16995	0.0519759		CV090_09130	0.103932
CV088_14300	0		CV081_05865	0		CV089_16985	0		CV090_09125	0
CV088_14295	1.2166		CV081_05860	0		CV089_16980	0.180641		CV090_09120	0.0707534
CV088_14290	0		CV081_05855	0		CV089_16975	0.0714162		CV090_09115	0
CV088_14285	0.472146		CV081_05850	0		CV089_16970	0		CV090_09110	0
CV088_14280	0		CV081_05845	0		CV089_16965	0		CV090_09105	0
CV088_14275	0.278265		CV081_05840	0		CV089_16960	0		CV090_09100	0.083428
CV088_14270	0.179649		CV081_05835	0.757752		CV089_16955	0		CV090_09090	0
CV088_14265	0		CV081_05830	0		CV089_16950	0.0907654		CV090_09085	0
CV088_14260	0.495395		CV081_05825	0		CV089_16945	0.0596291		CV090_09080	0.202153
CV088_14250	0		CV081_05820	0		CV089_16940	0		CV090_09075	0
CV088_14245	0		CV081_05815	0		CV089_16935	0		CV090_09070	0
CV088_14240	0		CV081_05810	0		CV089_16930	0.188014		CV090_09065	0.291998
CV088_14235	0		CV081_05795	0		CV089_16925	0.200822		CV090_09060	0
CV088_14230	0		CV081_05790	0		CV089_16920	0		CV090_09055	0
CV088_14225	0.247698		CV081_05780	0		CV089_16915	0.263848		CV090_09050	0
CV088_14220	0.340585		CV081_05775	0		CV089_16910	0		CV090_09045	0
CV088_14215	0		CV081_05770	0		CV089_16905	0		CV090_09040	0.45704
CV088_14210	0		CV081_05765	0		CV089_16895	0.191931		CV090_09035	0
CV088_14205	0.382411		CV081_05755	0		CV089_16890	0.107125		CV090_09030	0.174093
CV088_14200	0		CV081_05750	0		CV089_16885	0		CV090_09025	0.161793
CV088_14195	0		CV081_05745	0		CV089_16880	1.02363		CV090_09020	0
CV088_14190	0		CV081_05740	0		CV089_16875	0		CV090_09015	0.163883
CV088_14185	0		CV081_05735	0		CV089_16870	0		CV090_09010	0
CV088_14180	0		CV081_05730	0		CV089_16865	0		CV090_09005	0
CV088_14175	0		CV081_05725	0		CV089_16860	0		CV090_09000	0
CV088_14170	0.22588		CV081_05720	0		CV089_16855	0		CV090_08995	0.185817
CV088_14165	0.248639		CV081_05715	0		CV089_16850	0		CV090_08990	0
CV088_14160	0.251751		CV081_05710	0		CV089_16845	0		CV090_08980	0.116799
CV088_14155	0		CV081_05705	0		CV089_16840	0.148592		CV090_08975	0
CV088_14150	0		CV081_05700	0		CV089_16835	0.0301068		CV090_08970	0
CV088_14145	0		CV081_05695	0		CV089_16830	0		CV090_08965	0
CV088_14135	0		CV081_05690	0		CV089_16815	0.433539		CV090_08960	0
CV088_14130	0		CV081_05685	0		CV089_16810	2.27163		CV090_08955	0
CV088_14125	0		CV081_05680	0		CV089_16800	20.5931		CV090_08950	0
CV088_14120	0		CV081_05675	0		CV089_16795	0		CV090_08945	0.124296
CV088_14115	0		CV081_05670	0		CV089_16790	0.173825		CV090_08940	0
CV088_14110	0		CV081_05665	0		CV089_16785	0		CV090_08935	0.129548
CV088_14105	0		CV081_05660	0		CV089_16780	0		CV090_08930	0
CV088_14100	0		CV081_05655	0		CV089_16775	0.0697933		CV090_08925	0
CV088_14095	0		CV081_05650	0		CV089_16770	0.120427		CV090_08920	0
CV088_14090	0		CV081_05645	0		CV089_16765	0		CV090_08915	0.15979
CV088_14080	0		CV081_05640	0		CV089_16760	0		CV090_08910	0.185476
CV088_14075	0		CV081_05635	0		CV089_16755	0		CV090_08905	0.586323
CV088_14070	0		CV081_05630	0		CV089_16750	0		CV090_08900	0.134768
CV088_14065	0.252479		CV081_05625	0		CV089_16745	0.0892273		CV090_08895	0.237366
CV088_14060	0.195201		CV081_05620	0		CV089_16740	0.0634265		CV090_08890	0.274565
CV088_14055	0		CV081_05610	0		CV089_16735	0		CV090_08885	0
CV088_14050	0		CV081_05605	0		CV089_16730	0.164513		CV090_08880	0
CV088_14045	0		CV081_05600	0		CV089_16725	0		CV090_08875	0
CV088_14040	0		CV081_05595	0		CV089_16720	0.0774177		CV090_08870	0
CV088_14030	0		CV081_05590	0		CV089_16715	0.0592458		CV090_08865	0.124296
CV088_14025	0		CV081_05585	0		CV089_16710	0		CV090_08860	0
CV088_14020	0.667267		CV081_05580	0		CV089_16705	0.265934		CV090_08855	0
CV088_14015	0.908224		CV081_05575	0		CV089_16700	0.202477		CV090_08850	0.0908438
CV088_14010	0		CV081_05570	0		CV089_16695	0		CV090_08845	0.142604
CV088_14005	0.730638		CV081_05565	0		CV089_16690	0.0998669		CV090_08840	0
CV088_14000	0		CV081_05560	0		CV089_16685	0.427079		CV090_08835	0
CV088_13995	0		CV081_05555	0		CV089_16680	0		CV090_08830	0
CV088_13990	0		CV081_05550	0		CV089_16675	0.973418		CV090_08825	0
CV088_13985	0		CV081_05545	0		CV089_16670	0.0226356		CV090_08820	0
CV088_13980	0		CV081_05540	0		CV089_16665	0		CV090_08815	0
CV088_13970	1.16772		CV081_05535	0		CV089_16660	0.290164		CV090_08810	0.0504688
CV088_13965	0		CV081_05530	0		CV089_16655	0.0329612		CV090_08805	0
CV088_13960	0		CV081_05525	0		CV089_16650	0.140652		CV090_08800	0
CV088_13955	0		CV081_05520	0		CV089_16645	0		CV090_08795	0
CV088_13950	0		CV081_05515	0		CV089_16640	0		CV090_08790	0.432844
CV088_13945	0		CV081_05510	0		CV089_16635	0.189953		CV090_08785	0
CV088_13940	0		CV081_05505	0		CV089_16630	0		CV090_08780	0
CV088_13935	0		CV081_05500	0		CV089_16625	0		CV090_08775	0
CV088_13925	0.107996		CV081_05495	0		CV089_16620	0		CV090_08770	0
CV088_13920	0		CV081_05490	0.884044		CV089_16615	0		CV090_08765	0
CV088_13915	0		CV081_05485	0		CV089_16610	0		CV090_08760	0.293161
CV088_13905	0		CV081_05480	0		CV089_16605	0		CV090_08755	0
CV088_13900	0		CV081_05475	0		CV089_16600	0.122428		CV090_08750	0.0836176
CV088_13895	0		CV081_05470	0		CV089_16595	0.0622481		CV090_08745	0
CV088_13890	0.452541		CV081_05465	0		CV089_16590	0.366068		CV090_08740	0
CV088_13885	0		CV081_05460	0		CV089_16585	0.0534072		CV090_08735	0
CV088_13870	0.773872		CV081_05455	0		CV089_16580	0.260123		CV090_08730	0
CV088_13865	0		CV081_05450	0		CV089_16575	0.0896614		CV090_08725	0.0636536
CV088_13860	0.549514		CV081_05445	0		CV089_16570	0		CV090_08720	0
CV088_13855	0		CV081_05440	0		CV089_16565	0		CV090_08715	0
CV088_13835	0		CV081_05435	0		CV089_16555	0		CV090_08710	0
CV088_13825	0		CV081_05430	0		CV089_16550	0.165995		CV090_08705	0
CV088_13820	0		CV081_05425	0		CV089_16540	0.0990613		CV090_08700	0
CV088_13815	0		CV081_05410	0		CV089_16535	0.17632		CV090_08695	0
CV088_13810	0		CV081_05405	0		CV089_16530	1.00764		CV090_08690	0.107578
CV088_13800	0.376899		CV081_05395	0		CV089_16525	0.847146		CV090_08685	0
CV088_13785	0		CV081_05390	0		CV089_16520	1.75734		CV090_08675	0
CV088_13780	0		CV081_05385	0		CV089_16515	0.904124		CV090_08670	0
CV088_13775	0		CV081_05380	0		CV089_16510	0.873242		CV090_08665	0
CV088_13770	4.55262		CV081_05375	0		CV089_16505	0.448034		CV090_08660	0
CV088_13765	1.28852		CV081_05370	0		CV089_16500	0.576795		CV090_08655	0
CV088_13760	0		CV081_05365	0		CV089_16495	0.281304		CV090_08650	0
CV088_13755	0		CV081_05360	0		CV089_16490	0		CV090_08645	0
CV088_13750	0		CV081_05355	0		CV089_16485	0.752058		CV090_08640	0
CV088_13745	0		CV081_05350	0		CV089_16480	0		CV090_08635	0
CV088_13740	0		CV081_05345	0		CV089_16475	0		CV090_08630	0
CV088_13735	0.162667		CV081_05340	0		CV089_16470	0		CV090_08625	0
CV088_13730	0		CV081_05335	0		CV089_16465	0.936886		CV090_08620	0
CV088_13725	0		CV081_05330	0		CV089_16460	1.59232		CV090_08615	0.131165
CV088_13720	0.662759		CV081_05325	0		CV089_16455	0		CV090_08610	0
CV088_13715	0		CV081_05320	0		CV089_16450	0		CV090_08605	0
CV088_13710	0		CV081_05315	0		CV089_16445	0		CV090_08600	0.287436
CV088_13705	0.602692		CV081_05310	0		CV089_16440	0.0824405		CV090_08590	0
CV088_13700	0.729281		CV081_05305	0		CV089_16435	0.944893		CV090_08585	0
CV088_13695	0		CV081_05300	0		CV089_16430	0.319516		CV090_08580	0
CV088_13690	0		CV081_05295	0		CV089_16425	0		CV090_08575	0
CV088_13685	0.547978		CV081_05290	0		CV089_16420	0		CV090_08570	0.0647742
CV088_13680	0.165549		CV081_05285	0		CV089_16415	0.231766		CV090_08565	0
CV088_13680	0.165549		CV081_05280	0		CV089_16410	0		CV090_08555	0
CV088_13675	0		CV081_05270	0		CV089_16405	0		CV090_08550	0.153299
CV088_13670	0		CV081_05265	0		CV089_16400	0		CV090_08545	0
CV088_13665	0		CV081_05260	0		CV089_16395	0		CV090_08540	0.0557451
CV088_13660	0		CV081_05255	0		CV089_16390	0		CV090_08530	0
CV088_13655	0		CV081_05250	0		CV089_16385	0		CV090_08525	0.125569
CV088_13650	0		CV081_05245	0		CV089_16380	0		CV090_08520	0.188999
CV088_13645	0		CV081_05240	0		CV089_16375	0		CV090_08515	0
CV088_13640	0		CV081_05235	0		CV089_16370	0.46765		CV090_08510	0.0407891
CV088_13635	0		CV081_05230	0		CV089_16365	0		CV090_08505	0
CV088_13630	0.373669		CV081_05225	0		CV089_16360	0		CV090_08500	0.126868
CV088_13625	0		CV081_05220	0		CV089_16345	0		CV090_08495	0
CV088_13620	0		CV081_05215	0.171444		CV089_16340	0		CV090_08490	0.171924
CV088_13615	0		CV081_05210	0		CV089_16335	0		CV090_08485	0.272532
CV088_13610	0		CV081_05205	0		CV089_16335	0		CV090_08480	0.348737
CV088_13605	0		CV081_05200	0.324423		CV089_16330	0		CV090_08475	0.0664111
CV088_13600	0.350629		CV081_05195	0		CV089_16325	0		CV090_08470	0.128046
CV088_13595	0		CV081_05190	0		CV089_16320	0		CV090_08465	0.140427
CV088_13590	0.76482		CV081_05185	0		CV089_16315	0.08774		CV090_08460	0
CV088_13585	0		CV081_05180	0		CV089_16310	0		CV090_08455	0
CV088_13580	0		CV081_05175	0		CV089_16305	0.141056		CV090_08450	0
CV088_13575	0		CV081_05170	0		CV089_16300	0		CV090_08445	0.0402536
CV088_13570	0.0899482		CV081_05165	0		CV089_16295	0		CV090_08440	0
CV088_13565	0		CV081_05160	0		CV089_16290	0		CV090_08435	0
CV088_13560	0.367372		CV081_05155	0		CV089_16280	0		CV090_08430	0
CV088_13555	0		CV081_05150	0.42193		CV089_16275	0.188335		CV090_08425	0
CV088_13550	0		CV081_05145	0		CV089_16270	0.125557		CV090_08420	0
CV088_13545	0.488001		CV081_05140	0		CV089_16265	0.110002		CV090_08415	0
CV088_13540	0.177455		CV081_05130	0		CV089_16260	0		CV090_08410	0
CV088_13535	0		CV081_05125	0		CV089_16255	0.0809908		CV090_08405	0.211447
CV088_13530	0.360287		CV081_05120	0		CV089_16250	0.145655		CV090_08400	0
CV088_13525	0.204991		CV081_05115	0		CV089_16245	0		CV090_08395	0.280853
CV088_13520	0		CV081_05110	0		CV089_16240	0		CV090_08390	0
CV088_13520	0		CV081_05105	0		CV089_16235	0.150616		CV090_08385	0
CV088_13515	0		CV081_05100	0		CV089_16230	0		CV090_08380	0
CV088_13510	0		CV081_05095	0		CV089_16225	0		CV090_08375	0
CV088_13505	0		CV081_05090	0		CV089_16220	0.181979		CV090_08370	0
CV088_13500	0		CV081_05085	0		CV089_16215	0.0584933		CV090_08365	0
CV088_13495	0.266907		CV081_05080	0		CV089_16210	0		CV090_08360	0
CV088_13490	0		CV081_05075	0		CV089_16205	0.237747		CV090_08355	0.535802
CV088_13485	0		CV081_05070	0		CV089_16200	0		CV090_08350	0
CV088_13480	0		CV081_05065	0		CV089_16195	0		CV090_08345	0.0757032
CV088_13475	0.158912		CV081_05060	0		CV089_16190	0.169041		CV090_08340	0
CV088_13470	0.34783		CV081_05055	0.353137		CV089_16185	0.143528		CV090_08335	0
CV088_13465	0.145964		CV081_05045	0		CV089_16185	0.143528		CV090_08330	0
CV088_13460	0		CV081_05040	0		CV089_16180	0.0962164		CV090_08325	0.148055
CV088_13455	0		CV081_05035	0		CV089_16175	0		CV090_08320	0
CV088_13450	0		CV081_05030	0		CV089_16165	0		CV090_08315	0.196747
CV088_13445	0		CV081_05025	0		CV089_16160	0		CV090_08310	0.348407
CV088_13440	0		CV081_05020	0		CV089_16155	2.04727		CV090_08305	1.74444
CV088_13435	0		CV081_05015	0		CV089_16150	1.15159		CV090_08300	0.125569
CV088_13430	0		CV081_05010	0		CV089_16145	0		CV090_08295	0
CV088_13425	0		CV081_05005	0		CV089_16140	1.83598		CV090_08290	0.114616
CV088_13410	0		CV081_05000	0.734206		CV089_16135	0.383863		CV090_08285	0
CV088_13405	0.576143		CV081_04995	0		CV089_16130	0		CV090_08285	0
CV088_13400	0.176023		CV081_04990	0.201168		CV089_16125	1.15159		CV090_08280	0
CV088_13395	0		CV081_04985	0		CV089_16120	2.12091		CV090_08275	0
CV088_13390	0.271618		CV081_04980	0		CV089_16115	0		CV090_08270	0
CV088_13385	0.631809		CV081_04975	0		CV089_16110	0.828109		CV090_08265	0.242051
CV088_13380	0		CV081_04970	0		CV089_16105	1.1984		CV090_08260	0.0731446
CV088_13375	0		CV081_04965	0		CV089_16100	0.670015		CV090_08255	0
CV088_13370	0		CV081_04960	0		CV089_16095	1.02363		CV090_08250	0
CV088_13365	0		CV081_04955	0		CV089_16085	0.558346		CV090_08245	0
CV088_13360	0		CV081_04950	0		CV089_16080	1.85283		CV090_08240	0
CV088_13355	0		CV081_04945	0		CV089_16075	2.41645		CV090_08235	0
CV088_13350	0		CV081_04940	0		CV089_16070	0.541924		CV090_08230	0.095563
CV088_13345	0		CV081_04935	0		CV089_16065	0		CV090_08225	0
CV088_13335	0		CV081_04930	0		CV089_16060	0.982689		CV090_08220	0.188676
CV088_13330	0		CV081_04925	0		CV089_16055	0.753767		CV090_08215	0
CV088_13325	0		CV081_04920	0		CV089_16050	0.170606		CV090_08210	0
CV088_13320	0		CV081_04915	0		CV089_16045	0.655449		CV090_08205	0
CV088_13315	0		CV081_04910	0		CV089_16040	0		CV090_08200	0
CV088_13310	0		CV081_04905	0		CV089_16030	1.11669		CV090_08195	0.0465718
CV088_13305	0		CV081_04895	0		CV089_16025	0.287897		CV090_08190	0
CV088_13300	0		CV081_04890	0		CV089_16020	0		CV090_08185	0
CV088_13295	0		CV081_04885	0		CV089_16015	0		CV090_08180	0
CV088_13290	0.246763		CV081_04880	0		CV089_16010	0.255908		CV090_08175	0.963135
CV088_13285	0.530566		CV081_04875	0		CV089_16000	0		CV090_08170	0.123462
CV088_13280	0.465425		CV081_04870	0		CV089_15995	0.108385		CV090_08165	0.330465
CV088_13275	0		CV081_04865	0		CV089_15990	0		CV090_08160	0.704148
CV088_13255	0.21725		CV081_04860	0		CV089_15985	0		CV090_08155	1.00602
CV088_13235	0		CV081_04850	0		CV089_15980	0		CV090_08155	1.86833
CV088_13230	0		CV081_04845	0		CV089_15975	0		CV090_08150	0
CV088_13225	0		CV081_04840	0		CV089_15970	0		CV090_08140	0
CV088_13220	0		CV081_04835	0		CV089_15965	0.752058		CV090_08135	0.437997
CV088_13215	0.407682		CV081_04830	0		CV089_15960	0.53407		CV090_08130	0
CV088_13210	0.463774		CV081_04825	0.273588		CV089_15955	0		CV090_08125	0
CV088_13200	0		CV081_04820	0		CV089_15950	0.154188		CV090_08120	0
CV088_13195	0		CV081_04815	0		CV089_15945	0.0180466		CV090_08115	0
CV088_13190	0		CV081_04810	0		CV089_15940	0		CV090_08110	0
CV088_13185	0		CV081_04805	0		CV089_15935	0		CV090_08105	0.0575771
CV088_13180	2.36714		CV081_04800	0		CV089_15930	0		CV090_08100	0
CV088_13175	2.29446		CV081_04795	0		CV089_15925	0		CV090_08095	0
CV088_13170	0		CV081_04790	0		CV089_15920	0		CV090_08090	0
CV088_13165	0		CV081_04785	0		CV089_15915	0		CV090_08085	0.0792926
CV088_13160	0		CV081_04780	0		CV089_15910	0		CV090_08080	0
CV088_13155	0		CV081_04775	0		CV089_15905	0.156812		CV090_08075	0
CV088_13150	0		CV081_04770	0		CV089_15900	0.166746		CV090_08070	0
CV088_13145	0		CV081_04760	0		CV089_15895	0		CV090_08065	0
CV088_13140	0.305214		CV081_04755	0		CV089_15890	0		CV090_08060	0
CV088_13135	0		CV081_04750	0		CV089_15885	0		CV090_08055	0
CV088_13130	0		CV081_04745	0		CV089_15875	0		CV090_08050	0.31717
CV088_13125	0		CV081_04735	0		CV089_15870	0		CV090_08045	0
CV088_13120	0		CV081_04730	0		CV089_15865	0.147699		CV090_08040	3.38871
CV088_13115	0		CV081_04725	0		CV089_15860	0		CV090_08035	0.246925
CV088_13110	0		CV081_04720	0		CV089_15855	0.30624		CV090_08030	0
CV088_13105	0		CV081_04710	0		CV089_15850	0.277074		CV090_08025	0.144953
CV088_13100	0		CV081_04705	0		CV089_15845	0		CV090_08020	0.134276
CV088_13095	0		CV081_04700	0		CV089_15840	0		CV090_08015	0
CV088_13090	0		CV081_04695	0		CV089_15835	0.186115		CV090_08010	0
CV088_13085	0		CV081_04690	0		CV089_15830	0		CV090_08005	0.15723
CV088_13080	0		CV081_04685	0		CV089_15825	0.0399684		CV090_08000	0
CV088_13075	0		CV081_04680	0		CV089_15820	0		CV090_07995	0.103058
CV088_13070	0		CV081_04675	0		CV089_15815	0		CV090_07990	0.180352
CV088_13065	0		CV081_04670	0		CV089_15810	0.115883		CV090_07985	0
CV088_13055	0		CV081_04665	0		CV089_15805	0		CV090_07980	0
CV088_13050	0		CV081_04660	0		CV089_15800	0		CV090_07975	0
CV088_13045	0		CV081_04655	0		CV089_15795	0		CV090_07970	0
CV088_13040	0		CV081_04650	0		CV089_15795	0.138537		CV090_07965	0
CV088_13035	0.883678		CV081_04645	0		CV089_15790	0		CV090_07960	0
CV088_13030	0		CV081_04640	0		CV089_15785	0.233233		CV090_07955	0.113555
CV088_13025	0		CV081_04635	0		CV089_15780	0		CV090_07945	0
CV088_13020	0		CV081_04630	0		CV089_15775	0		CV090_07940	0
CV088_13015	0		CV081_04625	0		CV089_15770	0		CV090_07935	0.179472
CV088_12995	0		CV081_04620	0		CV089_15765	0.120427		CV090_07930	1.5017
CV088_12990	0		CV081_04615	0		CV089_15760	0.27833		CV090_07925	0.253736
CV088_12985	0.123266		CV081_04610	0		CV089_15755	0.0739976		CV090_07920	0
CV088_12975	0		CV081_04605	0		CV089_15750	0.495307		CV090_07915	2.40694
CV088_12970	0		CV081_04600	0		CV089_15745	0.625406		CV090_07910	1.22639
CV088_12960	0		CV081_04595	0		CV089_15740	0.26322		CV090_07905	0.170332
CV088_12955	0.265283		CV081_04590	0		CV089_15735	0.183795		CV090_07900	0.131399
CV088_12950	0		CV081_04585	0		CV089_15730	0		CV090_07895	0
CV088_12945	0		CV081_04580	0		CV089_15725	0		CV090_07890	0.375426
CV088_12940	0		CV081_04575	0		CV089_15720	0.837519		CV090_07880	0
CV088_12935	0.838361		CV081_04570	0		CV089_15715	0.676162		CV090_07875	0
CV088_12930	0.998354		CV081_04565	0		CV089_15710	0.297184		CV090_07870	0
CV088_12900	0		CV081_04550	0		CV089_15705	0.347649		CV090_07865	0
CV088_12895	3.29708		CV081_04545	0		CV089_15700	0.101517		CV090_07860	0
CV088_12885	0		CV081_04540	0		CV089_15695	0.26043		CV090_07855	0
CV088_12880	0		CV081_04530	0		CV089_15690	0		CV090_07850	0
CV088_12875	0		CV081_04525	0		CV089_15685	0.0806952		CV090_07845	0
CV088_12870	0		CV081_04510	0		CV089_15680	0		CV090_07840	0
CV088_12865	0		CV081_04505	0		CV089_15675	0.433539		CV090_07835	0
CV088_12860	0		CV081_04500	0		CV089_15670	0		CV090_07830	0
CV088_12855	1.072		CV081_04495	0		CV089_15665	0		CV090_07825	0
CV088_12850	2.81257		CV081_04490	0		CV089_15660	0		CV090_07820	0
CV088_12845	0		CV081_04485	0.25185		CV089_15655	0.304552		CV090_07815	0
CV088_12840	0		CV081_04480	0		CV089_15645	0		CV090_07810	0
CV088_12835	0		CV081_04475	0		CV089_15640	0.247321		CV090_07805	0
CV088_12830	0		CV081_04470	0.284364		CV089_15635	0.218699		CV090_07800	0
CV088_12825	0		CV081_04465	0		CV089_15630	0		CV090_07795	0
CV088_12820	0		CV081_04460	0		CV089_15625	0.222664		CV090_07790	0
CV088_12815	0		CV081_04455	0		CV089_15620	0		CV090_07785	0.101076
CV088_12810	0		CV081_04450	0		CV089_15615	0		CV090_07780	0.251998
CV088_12805	0		CV081_04445	0		CV089_15610	0		CV090_07775	0
CV088_12800	0.538208		CV081_04440	0		CV089_15605	0.163781		CV090_07770	0
CV088_12795	0		CV081_04435	0		CV089_15600	0.16525		CV090_07765	0
CV088_12790	0		CV081_04425	0		CV089_15595	0.0738494		CV090_07760	0
CV088_12785	0.382411		CV081_04420	0		CV089_15590	0.27185		CV090_07755	0
CV088_12780	0		CV081_04415	0		CV089_15585	0		CV090_07750	0
CV088_12770	0		CV081_04410	0		CV089_15580	0.309671		CV090_07745	0.445961
CV088_12765	0		CV081_04405	0		CV089_15575	0.155489		CV090_07740	0
CV088_12765	0		CV081_04400	0		CV089_15570	0.292467		CV090_07735	0
CV088_12760	0		CV081_04385	0		CV089_15565	0.12162		CV090_07730	0
CV088_12750	0.743093		CV081_04380	0		CV089_15560	0		CV090_07725	0
CV088_12745	0		CV081_04375	0		CV089_15555	0.338081		CV090_07720	0
CV088_12740	0		CV081_04370	0		CV089_15550	0		CV090_07715	0
CV088_12735	0		CV081_04365	0		CV089_15545	0.186115		CV090_07710	0.117922
CV088_12725	0		CV081_04360	0		CV089_15540	0		CV090_07705	0
CV088_12720	0		CV081_04355	0		CV089_15535	0.258115		CV090_07700	0
CV088_12715	0		CV081_04350	0		CV089_15530	0.328049		CV090_07695	0
CV088_12710	0		CV081_04345	0		CV089_15525	0		CV090_07690	0
CV088_12705	0		CV081_04340	0		CV089_15520	0		CV090_07685	0
CV088_12700	0		CV081_04335	0		CV089_15495	0		CV090_07680	0
CV088_12695	0.260526		CV081_04330	0		CV089_15490	0		CV090_07675	0
CV088_12690	0		CV081_04325	0		CV089_15485	0		CV090_07670	0
CV088_12685	0		CV081_04320	0		CV089_15485	0		CV090_07665	0
CV088_12680	0		CV081_04315	0		CV089_15480	0		CV090_07660	0
CV088_12675	0		CV081_04310	0		CV089_15475	0		CV090_07655	0
CV088_12670	0		CV081_04305	0		CV089_15470	0		CV090_07650	0
CV088_12665	0		CV081_04300	0		CV089_15465	0		CV090_07645	0
CV088_12660	0		CV081_04295	0.142338		CV089_15460	0.199194		CV090_07640	0
CV088_12660	0		CV081_04290	0		CV089_15450	0.100685		CV090_07635	0
CV088_12660	0		CV081_04285	0		CV089_15445	0		CV090_07630	0.253736
CV088_12660	0		CV081_04280	0		CV089_15440	0		CV090_07620	0
CV088_12660	0		CV081_04275	0		CV089_15435	0		CV090_07615	0.159964
CV088_12660	0		CV081_04270	0		CV089_15430	0.118112		CV090_07610	1.28073
CV088_12660	0		CV081_04265	0		CV089_15425	0.141734		CV090_07605	7.14982
CV088_12640	0		CV081_04260	0		CV089_15415	0.205488		CV090_07595	2.46452
CV088_12635	1.072		CV081_04255	0		CV089_15410	0.131375		CV090_07590	0.250625
CV088_12630	0		CV081_04250	0		CV089_15405	0		CV090_07585	0.441501
CV088_12625	0		CV081_04245	0		CV089_15400	0.132557		CV090_07580	0
CV088_12620	0		CV081_04240	0		CV089_15395	0		CV090_07575	0.325591
CV088_12615	0		CV081_04235	0		CV089_15390	0		CV090_07570	0.0839994
CV088_12610	0		CV081_04230	0		CV089_15385	0.75514		CV090_07565	0.0764107
CV088_12605	0		CV081_04225	0		CV089_15380	0.427669		CV090_07560	0.167235
CV088_12600	0		CV081_04220	0		CV089_15375	0		CV090_07555	0.142604
CV088_12595	0		CV081_04215	0		CV089_15370	0		CV090_07550	0.161367
CV088_12590	0		CV081_04210	0		CV089_15365	0		CV090_07545	0.0796358
CV088_12585	0		CV081_04205	0		CV089_15355	0		CV090_07540	0
CV088_12580	0		CV081_04200	0		CV089_15350	0.104098		CV090_07535	0.143718
CV088_12570	0		CV081_04195	0		CV089_15345	0		CV090_07530	0
CV088_12565	0		CV081_04190	0		CV089_15340	0.136484		CV090_07525	0
CV088_12555	0		CV081_04185	0.209604		CV089_15335	0		CV090_07520	0
CV088_12545	0		CV081_04180	0		CV089_15330	0		CV090_07515	0
CV088_12540	0		CV081_04175	0		CV089_15325	0.0875318		CV090_07510	0.162436
CV088_12535	0		CV081_04175	0		CV089_15320	0		CV090_07505	0.0922099
CV088_12530	0.138542		CV081_04170	0		CV089_15315	0		CV090_07500	0.122639
CV088_12525	0		CV081_04165	0		CV089_15310	0		CV090_07495	0
CV088_12520	0.95463		CV081_04160	0		CV089_15305	0		CV090_07490	0
CV088_12515	0		CV081_04155	0		CV089_15300	0.347649		CV090_07485	0
CV088_12510	0		CV081_04150	0		CV089_15295	0		CV090_07480	0.671382
CV088_12505	0		CV081_04145	0		CV089_15290	0.271461		CV090_07475	0.503997
CV088_12500	0		CV081_04140	0		CV089_15285	0		CV090_07470	0
CV088_12495	0		CV081_04135	0		CV089_15280	0		CV090_07465	0.0336305
CV088_12490	0		CV081_04130	0		CV089_15275	0		CV090_07460	0
CV088_12485	0		CV081_04125	0		CV089_15270	0		CV090_07455	0
CV088_12480	0		CV081_04120	0		CV089_15265	0		CV090_07450	0
CV088_12475	0		CV081_04115	0		CV089_15260	0		CV090_07445	0
CV088_12470	0		CV081_04110	0		CV089_15255	0.347649		CV090_07440	0
CV088_12465	0		CV081_04105	0		CV089_15250	0.160221		CV090_07435	0
CV088_12460	0		CV081_04100	0		CV089_15245	0.470436		CV090_07430	0
CV088_12455	0.438873		CV081_04095	0		CV089_15240	0		CV090_07425	0
CV088_12450	0.386936		CV081_04090	0		CV089_15235	0		CV090_07420	0
CV088_12445	0		CV081_04075	0		CV089_15230	0.106814		CV090_07415	0
CV088_12440	0.728603		CV081_04070	0		CV089_15215	0.0616234		CV090_07410	0.250284
CV088_12435	0		CV081_04065	0		CV089_15210	0		CV090_07405	0
CV088_12430	0		CV081_04060	0		CV089_15205	0		CV090_07400	0
CV088_12425	0		CV081_04055	0		CV089_15200	0		CV090_07395	0
CV088_12420	0		CV081_04050	0		CV089_15195	0.0839425		CV090_07385	0
CV088_12415	0.514899		CV081_04045	0		CV089_15190	0		CV090_07380	0
CV088_12410	0		CV081_04040	0		CV089_15185	0		CV090_07375	0
CV088_12405	0.523137		CV081_04035	0		CV089_15180	0.200276		CV090_07370	0
CV088_12400	2.13004		CV081_04030	0		CV089_15175	0		CV090_07365	0
CV088_12395	0		CV081_04025	0		CV089_15170	0		CV090_07360	0.454219
CV088_12390	0		CV081_04020	0		CV089_15165	0.0822562		CV090_07355	0.0494513
CV088_12380	0		CV081_04015	0		CV089_15160	0		CV090_07350	0
CV088_12370	0		CV081_04010	0		CV089_15155	0.157482		CV090_07345	0
CV088_12365	0.536001		CV081_04005	0		CV089_15150	0		CV090_07340	0.20952
CV088_12355	0		CV081_04000	0		CV089_15145	0.668097		CV090_07335	0.16877
CV088_12350	0.213003		CV081_03995	0		CV089_15135	0.118112		CV090_07330	0
CV088_12345	0		CV081_03990	0		CV089_15130	0.0758246		CV090_07325	0.089736
CV088_12340	0		CV081_03985	0		CV089_15125	0		CV090_07320	0
CV088_12335	0		CV081_03980	0		CV089_15120	0		CV090_07315	0
CV088_12330	0.157382		CV081_03975	0		CV089_15115	0		CV090_07310	0
CV088_12325	0		CV081_03970	0		CV089_15110	0		CV090_07305	0
CV088_12320	0		CV081_03965	0		CV089_15105	0.544594		CV090_07300	0.12367
CV088_12315	0		CV081_03960	0		CV089_15100	0		CV090_07295	0
CV088_12305	0		CV081_03955	0		CV089_15095	0.136484		CV090_07290	0
CV088_12300	0		CV081_03950	0		CV089_15090	0.183337		CV090_07285	0.0345138
CV088_12295	0		CV081_03945	0		CV089_15085	0.162697		CV090_07280	0.337982
CV088_12290	1.06329		CV081_03940	0		CV089_15080	0		CV090_07275	0
CV088_12285	0		CV081_03935	0		CV089_15075	0		CV090_07270	0
CV088_12280	0		CV081_03930	0		CV089_15070	0		CV090_07265	0.419997
CV088_12265	0		CV081_03920	0		CV089_15065	0		CV090_07260	0.209044
CV088_12260	0		CV081_03915	0		CV089_15060	0.414054		CV090_07255	0.0603144
CV088_12255	0		CV081_03910	0		CV089_15055	26.6781		CV090_07250	0
CV088_12250	0		CV081_03905	0		CV089_15050	15.6616		CV090_07245	0.0308139
CV088_12240	0.441839		CV081_03900	0		CV089_15045	0.110997		CV090_07240	0.0953154
CV088_12235	0		CV081_03895	0		CV089_15040	0		CV090_07235	0
CV088_12230	1.60051		CV081_03890	0		CV089_15035	0.182883		CV090_07230	0.061939
CV088_12225	2.02766		CV081_03885	0		CV089_15030	0		CV090_07225	0
CV088_12220	0		CV081_03880	0		CV089_15025	0		CV090_07220	0
CV088_12215	0		CV081_03875	0		CV089_15020	0.247876		CV090_07210	0
CV088_12205	0.734744		CV081_03870	0		CV089_15015	0.417179		CV090_07200	0.0599214
CV088_12200	0		CV081_03865	0		CV089_15010	0		CV090_07195	0
CV088_12195	0.267453		CV081_03860	0		CV089_15005	0		CV090_07190	0
CV088_12190	0		CV081_03855	0		CV089_15000	0		CV090_07185	0.0346438
CV088_12185	0		CV081_03850	0		CV089_14995	0.0774177		CV090_07180	0.0910687
CV088_12180	0		CV081_03845	0		CV089_14990	0		CV090_07175	0
CV088_12175	0		CV081_03840	0		CV089_14990	0		CV090_07170	0
CV088_12170	0		CV081_03835	0		CV089_14985	0		CV090_07165	0
CV088_12160	2.28112		CV081_03830	0		CV089_14980	0.268984		CV090_07160	0.0491212
CV088_12155	0		CV081_03825	0		CV089_14975	#N/A		CV090_07155	0.148354
CV088_12150	0		CV081_03820	0		CV089_14975	0		CV090_07150	0.309174
CV088_12130	0		CV081_03815	0		CV089_14970	0		CV090_07145	0.139363
CV088_12125	0.518985		CV081_03810	0		CV089_14965	0		CV090_07140	0
CV088_12120	0		CV081_03805	0		CV089_14960	0		CV090_07135	0
CV088_12115	0		CV081_03800	0		CV089_14955	0		CV090_07135	0
CV088_12105	0		CV081_03795	0		CV089_14950	0		CV090_07130	0
CV088_12100	0		CV081_03790	0		CV089_14945	0.294807		CV090_07125	0
CV088_12090	0		CV081_03785	0		CV089_14940	0.257698		CV090_07120	0
CV088_12080	0.871896		CV081_03780	0		CV089_14935	0		CV090_07115	0.0878085
CV088_12075	0		CV081_03775	0		CV089_14930	0		CV090_07110	0
CV088_12070	0		CV081_03770	0		CV089_14920	0.125343		CV090_07105	0
CV088_12065	0		CV081_03765	0		CV089_14915	0.11552		CV090_07100	0
CV088_12060	0		CV081_03760	0		CV089_14910	0		CV090_07095	0
CV088_12055	0		CV081_03755	0		CV089_14905	0.110663		CV090_07090	0
CV088_12050	0		CV081_03750	0.310896		CV089_14900	0		CV090_07085	0
CV088_12045	0		CV081_03745	0		CV089_14895	0		CV090_07080	0.0953154
CV088_12040	0.639533		CV081_03740	0		CV089_14890	0		CV090_07075	0
CV088_12035	0		CV081_03735	0		CV089_14885	0		CV090_07070	0
CV088_12030	0.252968		CV081_03730	0		CV089_14880	0		CV090_07065	0.0220046
CV088_12025	0		CV081_03725	0		CV089_14875	0		CV090_07060	0
CV088_12020	0		CV081_03720	0		CV089_14870	0		CV090_07055	0
CV088_12015	0		CV081_03715	0		CV089_14865	0		CV090_07050	0
CV088_12010	0		CV081_03710	0		CV089_14855	0.228414		CV090_07045	0
CV088_12005	0		CV081_03705	0		CV089_14850	0.0542721		CV090_07040	0.270528
CV088_12000	0		CV081_03700	0		CV089_14845	0		CV090_07035	0.0973327
CV088_11995	0		CV081_03695	0		CV089_14840	0		CV090_07030	0
CV088_11990	0		CV081_03690	0		CV089_14835	0		CV090_07025	0
CV088_11985	0		CV081_03685	0		CV089_14830	0.183034		CV090_07020	0
CV088_11980	0		CV081_03680	0		CV089_14825	0.460635		CV090_07015	0
CV088_11975	0		CV081_03675	0		CV089_14820	0		CV090_07010	0
CV088_11970	0		CV081_03670	0		CV089_14815	0.434562		CV090_07005	0.204399
CV088_11965	0		CV081_03665	0		CV089_14810	0		CV090_07000	0
CV088_11960	0		CV081_03660	0		CV089_14805	0		CV090_06995	0.142604
CV088_11955	0		CV081_03655	0		CV089_14800	0.0433539		CV090_06990	0
CV088_11950	0		CV081_03650	0		CV089_14795	1.56442		CV090_06985	0
CV088_11935	0		CV081_03645	0.773539		CV089_14790	0.636928		CV090_06980	0
CV088_11930	0		CV081_03640	0.451231		CV089_14785	0.646506		CV090_06975	0
CV088_11920	0		CV081_03635	0		CV089_14780	0.546517		CV090_06970	0.0342249
CV088_11915	0		CV081_03630	0		CV089_14775	0.396246		CV090_06965	0
CV088_11905	0		CV081_03625	0		CV089_14770	0.180641		CV090_06960	0
CV088_11900	0.369447		CV081_03620	0		CV089_14760	0		CV090_06955	0.131399
CV088_11895	0		CV081_03615	0		CV089_14745	0		CV090_06950	0.0803314
CV088_11890	0		CV081_03610	0		CV089_14740	0.101517		CV090_06945	0
CV088_11880	0.145155		CV081_03605	0		CV089_14725	0.237747		CV090_06940	0
CV088_11875	0		CV081_03600	0		CV089_14720	0.035096		CV090_06935	0
CV088_11870	0		CV081_03595	0		CV089_14705	0		CV090_06930	0
CV088_11865	0		CV081_03590	0		CV089_14695	0		CV090_06925	0
CV088_11860	0		CV081_03585	0		CV089_14690	0		CV090_06920	0.050125
CV088_11855	0		CV081_03580	0		CV089_14680	0.114089		CV090_06915	0.121827
CV088_11850	0		CV081_03570	0		CV089_14675	0		CV090_06910	0
CV088_11845	0		CV081_03565	0		CV089_14670	0		CV090_06905	0
CV088_11840	0		CV081_03560	0		CV089_14665	0.0631008		CV090_06900	0.152032
CV088_11835	0		CV081_03555	0		CV089_14660	0		CV090_06895	0
CV088_11830	0		CV081_03550	0		CV089_14655	0		CV090_06890	0
CV088_11825	0		CV081_03545	0		CV089_14650	0.112694		CV090_06885	0
CV088_11820	0		CV081_03540	0		CV089_14645	0.134985		CV090_06880	0.0599214
CV088_11815	0		CV081_03535	0		CV089_14640	0.839905		CV090_06875	0
CV088_11810	0		CV081_03530	0		CV089_14635	0.18706		CV090_06865	0
CV088_11805	0.223181		CV081_03525	0		CV089_14630	0		CV090_06860	0
CV088_11800	0.452541		CV081_03515	0		CV089_14625	0.308375		CV090_06855	0.0370885
CV088_11795	0		CV081_03510	0		CV089_14620	0.197415		CV090_06850	0
CV088_11790	0		CV081_03505	0		CV089_14615	0		CV090_06845	0
CV088_11780	0		CV081_03500	0		CV089_14605	0.477342		CV090_06840	0
CV088_11775	0		CV081_03495	0		CV089_14600	0.746976		CV090_06835	0
CV088_11770	0.504958		CV081_03490	0		CV089_14595	0.869869		CV090_06830	0
CV088_11765	0.146949		CV081_03485	0		CV089_14590	0.203596		CV090_06825	0.113205
CV088_11760	0		CV081_03480	0		CV089_14585	0		CV090_06820	0.125569
CV088_11755	0		CV081_03475	0		CV089_14580	0.554148		CV090_06815	0
CV088_11750	0		CV081_03470	0		CV089_14575	0.209976		CV090_06810	0.076016
CV088_11745	0		CV081_03465	0		CV089_14570	0.274324		CV090_06805	0.23635
CV088_11740	0		CV081_03460	0		CV089_14565	0.214249		CV090_06800	0.289699
CV088_11735	0		CV081_03455	0		CV089_14560	0		CV090_06795	0.507473
CV088_11730	0		CV081_03450	0		CV089_14555	0.0761382		CV090_06790	0.089736
CV088_11725	0.34599		CV081_03445	0		CV089_14550	0		CV090_06785	0
CV088_11720	0		CV081_03440	0		CV089_14545	0		CV090_06780	0
CV088_11715	0		CV081_03435	0		CV089_14540	0		CV090_06775	0
CV088_11710	0		CV081_03430	0		CV089_14535	0.135339		CV090_06770	0
CV088_11705	0		CV081_03425	0		CV089_14530	0		CV090_06765	0
CV088_11700	0		CV081_03420	0		CV089_14525	0		CV090_06760	0
CV088_11695	0		CV081_03415	0		CV089_14520	0		CV090_06755	0
CV088_11690	0		CV081_03405	0		CV089_14515	0.335008		CV090_06750	0
CV088_11685	0		CV081_03400	0.42193		CV089_14510	0		CV090_06745	0
CV088_11680	0		CV081_03395	0		CV089_14505	0.497984		CV090_06740	0
CV088_11675	0		CV081_03390	0		CV089_14500	1.01424		CV090_06735	0.283014
CV088_11670	0		CV081_03385	0		CV089_14495	#N/A		CV090_06730	0.0975909
CV088_11665	0.438873		CV081_03380	0		CV089_14490	0		CV090_06725	0
CV088_11660	0.362283		CV081_03375	0.270739		CV089_14485	0		CV090_06720	0.137797
CV088_11655	0.688339		CV081_03370	0		CV089_14480	0		CV090_06715	0.17731
CV088_11650	0		CV081_03365	0		CV089_14475	0		CV090_06710	0
CV088_11645	0		CV081_03360	0.577576		CV089_14470	0		CV090_06700	0.139893
CV088_11640	0		CV081_03355	0		CV089_14465	0		CV090_06695	0.0529378
CV088_11635	0		CV081_03350	0.146016		CV089_14460	0		CV090_06690	0
CV088_11625	0		CV081_03345	0		CV089_14455	0.141734		CV090_06685	0
CV088_11620	0		CV081_03340	0		CV089_14450	0		CV090_06680	0.0753929
CV088_11615	0		CV081_03325	0		CV089_14445	0		CV090_06675	0
CV088_11610	0.401178		CV081_03320	0		CV089_14435	0.193952		CV090_06670	0
CV088_11605	0		CV081_03315	0		CV089_14430	0		CV090_06665	0
CV088_11600	0		CV081_03310	0		CV089_14425	0		CV090_06660	0
CV088_11595	0		CV081_03305	0		CV089_14420	0		CV090_06655	0.202153
CV088_11590	0		CV081_03295	0		CV089_14415	0.491344		CV090_06650	0
CV088_11575	0		CV081_03290	0		CV089_14410	0.384664		CV090_06645	0
CV088_11570	0		CV081_03285	0		CV089_14405	0.537184		CV090_06640	0
CV088_11565	0		CV081_03280	0		CV089_14400	0		CV090_06635	0
CV088_11560	0.714668		CV081_03275	0		CV089_14395	0.0918975		CV090_06630	0.0766495
CV088_11555	0		CV081_03270	0		CV089_14390	0		CV090_06625	0
CV088_11550	0		CV081_03265	0		CV089_14380	0		CV090_06620	0
CV088_11545	0		CV081_03260	0		CV089_14375	0		CV090_06615	0.189648
CV088_11540	0		CV081_03255	0		CV089_14370	0		CV090_06610	0.0620434
CV088_11535	0		CV081_03250	0		CV089_14365	0		CV090_06605	0.101635
CV088_11525	0.33194		CV081_03245	0		CV089_14360	0		CV090_06600	0.10277
CV088_11520	0		CV081_03240	0		CV089_14355	0		CV090_06595	0
CV088_11515	0		CV081_03235	0		CV089_14350	0		CV090_06590	0
CV088_11510	0		CV081_03225	0		CV089_14345	0		CV090_06585	0
CV088_11505	0		CV081_03220	0		CV089_14340	0.0769327		CV090_06580	0
[truncated: 2,570 more rows]
